# Supplementary material for: Origin of Correlations between Local Conformational States of Consecutive Amino Acid Residues and Their Role in Shaping Protein Structures and in Allostery
Source: J Phys Chem B. 2022 Nov 11;126(46):9493–505. doi: 10.1021/acs.jpcb.2c04610 (PMC9706564; doi:10.1021/acs.jpcb.2c04610)
Supplement: Supplementary file 2 — jp2c04610_si_002.txt [file jp2c04610_si_002.txt]

3aa0
3aa1
3aa6
3aa7
3aov
3aow
3at1
3ath
3av9
3ava
3avb
3avc
3avf
3avg
3avh
3avi
3avj
3avk
3avl
3avm
3b02
3bcs
3bd6
3bd7
3bda
3bei
3beo
3bjc
3crt
3csu
3cuv
3cuw
3dds
3ddw
3djo
3djp
3djq
3djv
3djx
3e3i
3ebo
3ebp
3ezw
3f6g
3f9m
3f9n
3fh9
3fp2
3fxz
3g2g
3g2i
3g2k
3g4i
3g4k
3gcq
3gqy
3gr4
3h6o
3h6u
3h6w
3h8k
3hc8
3hdz
3hqn
3hqw
3hqy
3hqz
3hr1
3hrc
3hrf
3i5e
3i5l
3ifa
3ifc
3ijg
3ijj
3ijo
3il1
3ilu
3iqg
3iqh
3iqi
3itu
3jvr
3jvs
3jz1
3k5v
3k74
3k7z
3k8y
3k9l
3k9n
3kjq
3l3u
3l3v
3l79
3l7a
3l7b
3l7c
3l7d
3la7
3lbh
3lbn
3lsf
3lsw
3lw0
3m1i
3m3k
3m3l
3mk6
3mq6
3mqy
3n1c
3n45
3nax
3njq
3o28
3o2a
3o6g
3o6i
3oiu
3oiv
3oiw
3omj
3oo0
3oo1
3ori
3ork
3oro
3ort
3orz
3p72
3pdt
3pg8
3pmv
3pmx
3pna
3poz
3pxf
3pxq
3pxr
3pxy
3pxz
3py0
3qek
3rn8
3rnn
3s4m
3s5d
3s5e
3s5f
3s7h
3smq
3tdj
3ti1
3tio
3tiy
3tkd
3u18
3uas
3unj
3v4f
3vpg
3vph
3vz6
3vz7
3vz8
3wmd
3zcw
3zf8
3zfk
3zhg
3zlk
3zll
3zm9
3zol
3zoz
3zya
4a06
4a07
4ag3
4ava
4avb
4aw0
4aw1
4ay0
4b0e
4b0m
4b2x
4b3u
4bnu
4bnw
4bny
4bo2
4bqh
4bzb
4c2c
4c2g
4c2h
4cjn
4coi
4col
4com
4coo
4ct1
4ct2
4d4r
4d4s
4d4y
4d58
4d5h
4d5k
4dlr
4dls
4dlt
4dlu
4dlv
4dlw
4dlx
4dly
4dlz
4dm6
4e01
4eam
4ean
4ebv
4edi
4edj
4eha
4ehd
4ehf
4ehh
4ehk
4ehl
4ehn
4eiy
4ej1
4ezf
4f28
4f2c
4fat
4fdz
4fgt
4fkz
4fyy
4gbw
4ggg
4gj4
4hbi
4he2
4hn4
4hpj
4hpx
4hrr
4hsn
4ht3
4hzf
4i02
4i0b
4i4e
4i4f
4i74
4icl
4id1
4id5
4ig3
4ijo
4ip7
4irg
4ixc
4iy5
4iy6
4iye
4j8m
4jad
4jju
4jne
4jnf
4jny
4jnz
4jy5
4kax
4kfb
4kkx
4l5v
4l5w
4l74
4l7y
4l8g
4l9n
4l9s
4l9t
4l9w
4lcl
4le1
4lgy
4lh4
4lpk
4lqt
4lqu
4luc
4lv6
4ly8
4lyf
4lyh
4lyj
4lz5
4lz8
4m0y
4m0z
4m13
4m14
4m15
4m19
4m1o
4m1s
4m1t
4m1w
4m1y
4m21
4m2a
4m9k
4m9m
4m9t
4mi4
4n07
4n0d
4n7j
4nai
4nak
4nal
4nan
4nbk
4nbl
4nbn
4ncx
4ncz
4nhv
4ni1
4nir
4no7
4nyf
4ojr
4oyb
4oyi
4oym
4oyo
4oyw
4oyx
4oyz
4oz3
4p3h
4p3k
4p80
4p81
4p82
4p86
4pld
4ple
4qag
4qdo
4qdt
4qdu
4qdx
4qdz
4qe3
4qek
4qpl
4qta
4qtb
4qtc
4qtd
4qte
4qtx
4qty
4qu0
4qu5
4qu8
4qu9
4qua
4qub
4qud
4que
4qug
4quh
4qui
4quj
4qul
4qun
4qxs
4r0x
4r53
4r5i
4r5k
4r8h
4rkj
4rko
4rol
4rom
4tm6
4tme
4tpw
4tqb
4tqc
4tsx
4uiq
4umx
4w82
4w9n
4wi1
4wx2
4x48
4xe9
4xhb
4xik
4xil
4xio
4xj9
4xja
4xju
4xjw
4xjz
4xmi
4xug
4xvq
4xx9
4y6g
4yb6
4ylq
4yw8
4yw9
4ywb
4z0g
4zji
4zsb
4zsg
4zsi
4zsk
7a1u
7a2a
7abu
7adw
7af0
7aga
7aha
7ail
7al9
7ala
7alb
7alc
7amj
7ans
7aol
7ap6
7aqe
7aqi
7ar5
7ar6
7arf
7at1
7auc
7avd
7awc
7awd
7awr
7aws
7aww
7ax6
7axm
7axo
7ay7
7b7r
7b83
7b94
7b9l
7bhr
7bhs
7bht
7bhu
7bhv
7bhw
7bhx
7bj1
7dhz
7dy3
7dy4
7ejw
7f3o
7f5n
7f5o
7f68
7f71
7f8p
7hbi
7jvn
7jxq
7jz7
7jz8
7jza
7jzb
7jzd
7jze
7jzg
7k1a
7k1c
7kc3
7kc5
7kc6
7kcc
7kce
7kcf
7kd8
7kda
7kdb
7ken
7key
7kg2
7kh4
7kk1
7kkd
7kkg
7kkt
7klt
7klx
7kly
7km1
7kpc
7kru
7krv
7kxh
7kz2
7lbd
7lew
7mru
7mrv
7mse
7mw7
7ndo
7nec
7nel
7nev
7nfb
7nh5
7np5
7np6
7npc
7ny8
7o70
7oo7
7p7d
7qjg
7qju
7qk4
7qpn
7rct
7rw7
7rwg
7rwh
7t9o
7tu1
7tzv
7u2u
7uoq
7v3b
7v3c
7vfa
7vfb
7wmh
7wxk
7wxl
7wxm
7wxo
7wxr
7xtf
7z8u
8at1
8atc
5ack
5ahl
5ahm
5ahn
5bjz
5bw6
5byz
5c4t
5cc9
5ccc
5cgq
5csm
5czb
5dc4
5dc9
5dec
5dnr
5dvz
5dw3
5e29
5e5g
5e6e
5e95
5ehp
5ehr
5ejh
5elv
5et5
5et6
5et8
5f6d
5f6e
5f6u
5f6v
5f6w
5f6x
5f6y
5f91
5f92
5fcf
5fch
5fu0
5fuh
5fvk
5fvl
5h13
5h14
5h19
5h8f
5h8q
5h8s
5hbi
5hm4
5htb
5htc
5hub
5i3q
5i57
5i9b
5i9t
5iab
5iae
5iag
5iaj
5iak
5iar
5ias
5ibc
5ibp
5ibr
5iv3
5iv4
5ixe
5ja0
5ja7
5jh3
5jij
5jio
5jjr
5jjs
5k41
5k42
5k44
5k54
5k55
5k5c
5k8s
5kbf
5kmt
5kmu
5kpr
5kq8
5krs
5krt
5ksi
5kwi
5l8j
5l8k
5l8l
5lds
5lu8
5lua
5lvl
5lvm
5lvn
5lvo
5m18
5m19
5m1a
5m24
5mca
5mfq
5mrd
5mrm
5mrn
5mro
5mrp
5n70
5n71
5n7q
5n9t
5npk
5nzg
5nzj
5o1s
5o2d
5o9a
5oew
5om2
5om3
5om5
5om6
5om7
5oo0
5oo1
5oo3
5orl
5ors
5orv
5orw
5orx
5ory
5orz
5os0
5os1
5os2
5os3
5os4
5os5
5osd
5ose
5osf
5osj
5osm
5pzr
5pzu
5pzv
5pzw
5q09
5qde
5qdf
5qdg
5qdh
5qdi
5qdj
5qdk
5qdl
5qdn
5qdo
5qdp
5qdq
5qdr
5qds
5qdt
5qdu
5qdv
5qdy
5qe0
5qe1
5qe2
5qe3
5qe4
5qe5
5qe6
5qe7
5qe8
5qe9
5qea
5qeb
5qec
5qed
5qee
5qef
5qeg
5qeh
5qei
5qej
5qek
5qel
5qem
5qen
5qeo
5qep
5qeq
5qer
5qes
5qet
5qeu
5qev
5qew
5qex
5qey
5qez
5qf0
5qf1
5qf2
5qf3
5qf4
5qf5
5qf6
5qf7
5qf8
5qf9
5qfa
5qfb
5qfc
5qfd
5qfe
5qff
5qfg
5qfh
5qfi
5qfj
5qfk
5qfl
5qfm
5qfn
5qfo
5qfp
5qfq
5qfr
5qfs
5qft
5qfu
5qfv
5qfw
5qfx
5qfy
5qfz
5qg0
5qg3
5qg4
5qg6
5qg7
5qg8
5qg9
5qga
5qgb
5qgc
5qgd
5qge
5qgf
5svo
5t7r
5tkd
5ttw
5u5h
5u5t
5u62
5ub9
5ubg
5ubh
5ue3
5ue4
5ugl
5uhv
5umj
5umk
5ur3
5urc
5utn
5uv3
5uvg
5uvp
5v02
5v03
5vm5
5vyk
5w6y
5ws9
5y77
5y7a
5y90
5ybf
5ybg
5yhy
5yhz
5yk9
5ymx
5ypp
5ypy
5yup
5yvn
5yvo
5z1z
5z46
5zg0
5zg1
5zg2
5zg3
5zlj
5zlm
6abj
6agm
6am7
6am8
6amc
6amh
6ami
6b8e
6b8t
6b8x
6b8z
6b90
6b95
6b9d
6b9e
6b9f
6bai
6bdv
6bfj
6bfk
6bfl
6bfo
6bg1
6bg4
6bgk
6bgq
6bgs
6bh9
6bha
6bnr
6boj
6bwp
6bwu
6cda
6cdb
6cmp
6cwv
6d1y
6d1z
6d20
6d9r
6dlg
6dw4
6dw5
6dwd
6faz
6fmu
6fmz
6ftc
6ftp
6h47
6h8r
6h8s
6hbi
6hca
6hgm
6hgn
6hpo
6hwn
6i44
6i5g
6iik
6jig
6jt7
6jt8
6jta
6kkb
6kun
6kx2
6kx3
6lil
6md7
6n7y
6n82
6n83
6ncj
6npv
6nss
6ntu
6nx8
6nx9
6nxa
6nxb
6nxc
6nxd
6nze
6oy8
6oyb
6oye
6oyg
6p4v
6p8q
6p90
6peg
6pgr
6pgu
6qcd
6qce
6qhp
6qhq
6qhs
6qht
6qhu
6qhv
6qhw
6qhx
6qhy
6qhz
6qi0
6qi1
6qi2
6qi3
6qiy
6qiz
6qks
6qkt
6qku
6qkw
6qur
6r4a
6r75
6r8g
6s0m
6s3a
6s43
6s7k
6s7s
6s7u
6s7w
6s7z
6s88
6sal
6sfb
6sfc
6swx
6t3w
6t4g
6t4i
6t4j
6t4k
6t4t
6t4u
6t4w
6t4x
6t4y
6t50
6t5b
6t5u
6t5v
6t5x
6t60
6t62
6t6p
6t77
6tam
6tan
6th2
6tlq
6tty
6tzu
6u01
6uel
6uzt
6v3x
6v3y
6v4b
6v96
6vto
6vtq
6vts
6w6d
6wp3
6wp4
6ws2
6ws4
6wxn
6wym
6wyn
6xdt
6xe7
6xmr
6xoy
6xrh
6xt0
6xv1
6xv6
6yd1
6yd5
6yd6
6yfz
6yg0
6yg2
6yl1
6yl6
6ylk
6ynq
6ypg
6yph
6ypj
6ypk
6ypn
6yr8
6yuh
6yvf
6yw1
6yw4
6yz4
6z4d
6z74
6za0
6zgx
6zyu
