# Supplementary material for: Origin of Correlations between Local Conformational States of Consecutive Amino Acid Residues and Their Role in Shaping Protein Structures and in Allostery
Source: J Phys Chem B. 2022 Nov 11;126(46):9493–505. doi: 10.1021/acs.jpcb.2c04610 (PMC9706564; doi:10.1021/acs.jpcb.2c04610)
Supplement: Supplementary file 3 — jp2c04610_si_003.txt [file jp2c04610_si_003.txt]

102l:A
102m:A
103l:A
104m:A
106m:A
107l:A
108l:A
109l:A
109m:A
110l:A
110m:A
111l:A
111m:A
112l:A
113l:A
114l:A
115l:A
118l:A
119l:A
11bg:A
11bg:B
120l:A
121p:A
122l:A
123l:A
125l:A
126l:A
127l:A
128l:A
129l:A
12e8:H
12e8:L
12e8:M
12e8:P
130l:A
131l:A
132l:A
133l:A
134l:A
135l:A
137l:A
137l:B
138l:A
139l:A
13gs:A
13gs:B
146l:A
148l:E
153l:A
154l:A
155l:A
156l:A
157l:A
158l:A
159l:A
160l:A
161l:A
162l:A
163l:A
164l:A
165l:A
166l:A
16gs:A
16gs:B
16pk:A
172l:A
173l:A
17gs:A
17gs:B
180l:A
180l:B
181l:A
182l:A
183l:A
184l:A
185l:A
186l:A
187l:A
188l:A
18gs:A
18gs:B
191l:A
192l:A
193l:A
194l:A
195l:A
199l:A
19gs:A
19gs:B
19hc:A
19hc:B
1a01:A
1a01:B
1a01:C
1a01:D
1a0n:A
1a0n:B
1a1p:A
1a1w:A
1a1z:A
1a2q:A
1a2t:A
1a2y:A
1a2y:B
1a2y:C
1a3i:A
1a3i:B
1a3i:C
1a3j:A
1a3j:B
1a3j:C
1a3l:H
1a3l:L
1a3o:A
1a3o:B
1a3o:C
1a3o:D
1a3p:A
1a3z:A
1a40:A
1a4a:A
1a4a:B
1a4b:A
1a4b:B
1a4w:H
1a4w:I
1a4w:L
1a54:A
1a57:A
1a5a:A
1a5a:B
1a5p:A
1a5v:A
1a5x:A
1a62:A
1a6v:H
1a6v:I
1a6v:J
1a6v:L
1a6v:M
1a6v:N
1a70:A
1a7c:A
1a7c:B
1a7c:C
1a7e:A
1a7f:A
1a7f:B
1a7m:A
1a7t:A
1a7t:B
1a7y:A
1a7y:B
1a7y:C
1a7z:A
1a7z:B
1a8i:A
1a8o:A
1a9x:A
1a9x:B
1a9x:C
1a9x:D
1a9x:E
1a9x:F
1a9x:G
1a9x:H
1a9y:A
1a9z:A
1aal:A
1aal:B
1aax:A
1ab0:A
1ab1:A
1ab7:A
1ab9:A
1aba:A
1abz:A
1ad2:A
1ad7:A
1ado:A
1ado:B
1ado:C
1ado:D
1adz:A
1aec:A
1af0:A
1afb:1
1afb:2
1afb:3
1afq:A
1aft:A
1ag6:A
1ag7:A
1ah1:A
1ahr:A
1ai8:H
1ai8:I
1ai8:L
1aj1:A
1aj4:A
1ajr:A
1ajr:B
1ajs:A
1ajs:B
1ak9:A
1akd:A
1akq:A
1akr:A
1aks:A
1aks:B
1akt:A
1aku:A
1akw:A
1al4:A
1al4:B
1al6:A
1alc:A
1alx:A
1alx:B
1alz:A
1alz:B
1amt:A
1amt:B
1amt:C
1amu:A
1amu:B
1amz:A
1aoh:A
1aoh:B
1aom:A
1aom:B
1aoq:A
1aoq:B
1aot:F
1aot:P
1aou:F
1aou:P
1ap6:A
1ap6:B
1ap7:A
1apb:A
1apj:A
1aqg:A
1aqk:H
1aqk:L
1aqn:A
1aqz:A
1aqz:B
1are:A
1arf:A
1as5:A
1at0:A
1at5:A
1at6:A
1aty:A
1au9:A
1av2:A
1av2:B
1av2:C
1av2:D
1av3:A
1avy:A
1avy:B
1avy:C
1aw7:A
1aw7:B
1aw7:C
1aw7:D
1awy:A
1ay6:H
1ay6:I
1ay6:L
1ay7:A
1ay7:B
1ayo:A
1ayo:B
1az1:A
1az6:A
1aze:A
1aze:B
1azh:A
1azj:A
1azk:A
1azl:A
1azo:A
1azv:A
1azv:B
1b00:A
1b00:B
1b03:A
1b0b:A
1b0d:A
1b0e:A
1b0h:A
1b0n:A
1b0n:B
1b0q:A
1b0u:A
1b0w:A
1b0w:B
1b0w:C
1b0y:A
1b10:A
1b11:A
1b12:A
1b12:B
1b12:C
1b12:D
1b13:A
1b16:A
1b16:B
1b17:A
1b17:B
1b18:A
1b18:B
1b19:A
1b19:B
1b1a:A
1b1c:A
1b1g:A
1b1h:A
1b1i:A
1b1v:A
1b20:A
1b20:B
1b20:C
1b25:A
1b25:B
1b25:C
1b25:D
1b28:A
1b28:B
1b2a:A
1b2a:B
1b2b:A
1b2b:B
1b2c:A
1b2c:B
1b2d:A
1b2d:B
1b2e:A
1b2e:B
1b2f:A
1b2f:B
1b2g:A
1b2g:B
1b2h:A
1b2i:A
1b2j:A
1b2k:A
1b2k:B
1b2l:A
1b2o:A
1b2o:B
1b2p:A
1b2p:B
1b2r:A
1b2s:A
1b2s:B
1b2s:C
1b2s:D
1b2s:E
1b2s:F
1b2t:A
1b2v:A
1b2x:A
1b2x:B
1b2x:C
1b31:A
1b32:A
1b37:A
1b37:B
1b37:C
1b3a:A
1b3a:B
1b3c:A
1b3f:A
1b3i:A
1b45:A
1b46:A
1b4c:A
1b4c:B
1b4f:A
1b4f:B
1b4f:C
1b4f:D
1b4f:E
1b4f:F
1b4f:G
1b4f:H
1b4g:A
1b4h:A
1b4i:A
1b4k:A
1b4k:B
1b4l:A
1b4m:A
1b4p:A
1b4q:A
1b4r:A
1b4t:A
1b4v:A
1b4z:A
1b50:A
1b50:B
1b51:A
1b53:A
1b53:B
1b58:A
1b59:A
1b5a:A
1b5b:A
1b5e:A
1b5e:B
1b5f:A
1b5f:B
1b5f:C
1b5f:D
1b5h:A
1b5i:A
1b5j:A
1b5n:A
1b5p:A
1b5p:B
1b5q:A
1b5q:B
1b5q:C
1b5u:A
1b64:A
1b65:A
1b65:B
1b65:C
1b65:D
1b65:E
1b65:F
1b66:A
1b66:B
1b6a:A
1b6f:A
1b6g:A
1b6h:A
1b6i:A
1b6j:A
1b6j:B
1b6k:A
1b6k:B
1b6l:A
1b6l:B
1b6m:A
1b6m:B
1b6q:A
1b6t:A
1b6t:B
1b71:A
1b7d:A
1b7i:A
1b7j:A
1b7l:A
1b7n:A
1b7o:A
1b7r:A
1b7v:A
1b80:A
1b80:B
1b82:A
1b82:B
1b85:A
1b85:B
1b8a:A
1b8a:B
1b8d:A
1b8d:B
1b8d:K
1b8d:L
1b8e:A
1b8j:A
1b8j:B
1b8l:A
1b8o:A
1b8p:A
1b8q:A
1b8q:B
1b8r:A
1b8s:A
1b8t:A
1b8w:A
1b93:A
1b93:B
1b93:C
1b9d:A
1b9f:A
1b9g:A
1b9j:A
1b9k:A
1b9m:A
1b9m:B
1b9o:A
1b9p:A
1b9q:A
1b9r:A
1b9u:A
1b9w:A
1ba0:A
1ba1:A
1ba4:A
1ba6:A
1ba8:A
1ba8:B
1ba8:C
1ba9:A
1bab:A
1bab:B
1bab:C
1bab:D
1bah:A
1bak:A
1bal:A
1bam:A
1bap:A
1bas:A
1bav:A
1bav:B
1bav:C
1bav:D
1baz:A
1baz:B
1baz:C
1baz:D
1bb1:A
1bb1:B
1bb1:C
1bb3:A
1bb3:B
1bb5:A
1bb5:B
1bb8:A
1bba:A
1bbb:A
1bbb:B
1bbb:C
1bbb:D
1bbg:A
1bbh:A
1bbh:B
1bbi:A
1bbl:A
1bbn:A
1bby:A
1bbz:A
1bbz:B
1bbz:C
1bbz:D
1bbz:E
1bbz:F
1bbz:G
1bbz:H
1bc2:A
1bc2:B
1bc3:A
1bc4:A
1bc6:A
1bc9:A
1bcd:A
1bci:A
1bck:A
1bck:C
1bcn:A
1bct:A
1bcv:A
1bcx:A
1bcy:A
1bd0:A
1bd0:B
1bd3:A
1bd3:B
1bd3:C
1bd3:D
1bd6:A
1bd8:A
1bdc:A
1bdd:A
1bde:A
1bdk:A
1bdm:A
1bdm:B
1bdo:A
1bds:A
1bdw:A
1bdw:B
1be0:A
1be1:A
1be2:A
1be7:A
1be9:A
1be9:B
1bea:A
1beb:A
1beb:B
1bec:A
1beg:A
1beh:A
1beh:B
1bei:A
1bel:A
1ben:A
1ben:B
1ben:C
1ben:D
1beu:A
1beu:B
1bf0:A
1bf6:A
1bf6:B
1bf8:A
1bf9:A
1bfb:A
1bfd:A
1bfg:A
1bfi:A
1bfj:A
1bfm:A
1bfm:B
1bfw:A
1bfx:A
1bfy:A
1bfz:A
1bg0:A
1bg2:A
1bg4:A
1bg6:A
1bg7:A
1bgc:A
1bgf:A
1bgi:A
1bgk:A
1bgp:A
1bgv:A
1bh1:A
1bh4:A
1bh6:A
1bh7:A
1bha:A
1bhb:A
1bhe:A
1bhf:A
1bhh:A
1bhh:B
1bhp:A
1bhu:A
1bi5:A
1bi6:H
1bi6:L
1bic:A
1big:A
1bio:A
1bip:A
1bir:A
1bir:B
1bit:A
1bj7:A
1bj8:A
1bjb:A
1bjc:A
1bje:A
1bju:A
1bjv:A
1bjw:A
1bjw:B
1bjx:A
1bk0:A
1bk7:A
1bk8:A
1bkb:A
1bkf:A
1bkj:A
1bkj:B
1bkp:A
1bkp:B
1bkr:A
1bkt:A
1bku:A
1bkz:A
1bkz:B
1bl1:A
1bl4:A
1bl4:B
1bla:A
1bld:A
1bli:A
1blj:A
1blk:A
1blq:A
1blr:A
1blv:A
1blx:A
1blx:B
1blz:A
1bm4:A
1bm5:A
1bm6:A
1bm8:A
1bma:A
1bmb:A
1bmb:I
1bmd:A
1bmd:B
1bmr:A
1bmw:A
1bmx:A
1bn5:A
1bn6:A
1bn7:A
1bn8:A
1bnb:A
1bnr:A
1bnx:A
1bo0:A
1bo9:A
1boa:A
1boc:A
1bod:A
1boe:A
1bom:A
1bom:B
1bon:A
1bon:B
1bor:A
1box:A
1bp2:A
1bpi:A
1bpq:A
1bpr:A
1bpv:A
1bq0:A
1bq6:A
1bq8:A
1bq9:A
1bqb:A
1bqc:A
1bqf:A
1bqk:A
1bqr:A
1bqt:A
1bqv:A
1bqx:A
1bqz:A
1br0:A
1brf:A
1bri:A
1bri:B
1bri:C
1brt:A
1brv:A
1brz:A
1bs0:A
1bs1:A
1bs3:A
1bs3:B
1bs4:A
1bs4:B
1bs4:C
1bs9:A
1bsg:A
1bsh:A
1bsl:A
1bsl:B
1bsm:A
1bsm:B
1bsn:A
1bsw:A
1bsz:A
1bsz:B
1bsz:C
1bt0:A
1bt5:A
1bt7:A
1bt8:A
1bt8:B
1bta:A
1btb:A
1bte:A
1bte:B
1btk:A
1btk:B
1btl:A
1btq:A
1btr:A
1bts:A
1btt:A
1btu:A
1btv:A
1btw:A
1btx:A
1bty:A
1bu3:A
1bu4:A
1bu5:A
1bu5:B
1bu7:A
1bu7:B
1bu8:A
1bu9:A
1bud:A
1bue:A
1buj:A
1bul:A
1buo:A
1bup:A
1buq:A
1buq:B
1bus:A
1buu:A
1buw:A
1buw:B
1buw:C
1buw:D
1buy:A
1buz:A
1bv2:A
1bv3:A
1bv4:A
1bv4:B
1bv4:C
1bv4:D
1bv8:A
1bva:A
1bvc:A
1bvd:A
1bve:A
1bve:B
1bvg:A
1bvg:B
1bvh:A
1bvi:A
1bvi:B
1bvi:C
1bvi:D
1bvm:A
1bvt:A
1bvv:A
1bvw:A
1bvx:A
1bw3:A
1bw4:A
1bw9:A
1bw9:B
1bwa:A
1bwa:B
1bwb:A
1bwb:B
1bwe:A
1bwh:A
1bwi:A
1bwj:A
1bwm:A
1bww:A
1bww:B
1bwx:A
1bwy:A
1bx0:A
1bx1:A
1bx4:A
1bx7:A
1bx8:A
1bxa:A
1bxd:A
1bxk:A
1bxk:B
1bxl:A
1bxl:B
1bxo:A
1bxp:A
1bxp:B
1bxq:A
1bxt:A
1bxt:B
1bxu:A
1bxv:A
1bxy:A
1bxy:B
1by1:A
1by6:A
1byb:A
1byi:A
1bym:A
1byn:A
1byp:A
1byq:A
1byv:A
1byy:A
1byz:A
1byz:B
1byz:C
1byz:D
1bz0:A
1bz0:B
1bz0:C
1bz0:D
1bz1:A
1bz1:B
1bz1:C
1bz1:D
1bz4:A
1bz6:A
1bza:A
1bzb:A
1bzd:A
1bzd:B
1bze:A
1bze:B
1bzf:A
1bzg:A
1bzk:A
1bzp:A
1bzr:A
1bzs:A
1bzv:A
1bzv:B
1bzz:A
1bzz:B
1bzz:C
1bzz:D
1c01:A
1c02:A
1c02:B
1c05:A
1c06:A
1c07:A
1c09:A
1c09:B
1c09:C
1c0b:A
1c0i:A
1c0k:A
1c0l:A
1c0p:A
1c0v:A
1c15:A
1c17:A
1c17:B
1c17:C
1c17:D
1c17:E
1c17:F
1c17:G
1c17:H
1c17:I
1c17:J
1c17:K
1c17:L
1c17:M
1c1d:A
1c1d:B
1c1e:H
1c1e:L
1c1f:A
1c1h:A
1c1l:A
1c1n:A
1c1o:A
1c1p:A
1c1q:A
1c1r:A
1c1s:A
1c1t:A
1c1u:H
1c1u:I
1c1u:L
1c1v:H
1c1v:I
1c1v:L
1c1w:H
1c1w:I
1c1w:L
1c1x:A
1c1x:B
1c1y:A
1c1y:B
1c21:A
1c22:A
1c24:A
1c26:A
1c27:A
1c2a:A
1c2d:A
1c2e:A
1c2f:A
1c2g:A
1c2h:A
1c2i:A
1c2j:A
1c2k:A
1c2l:A
1c2m:A
1c2n:A
1c2p:A
1c2p:B
1c2u:A
1c39:A
1c39:B
1c3c:A
1c3c:B
1c3d:A
1c3i:A
1c3i:B
1c3j:A
1c3p:A
1c3t:A
1c3w:A
1c3y:A
1c3z:A
1c43:A
1c44:A
1c45:A
1c48:A
1c48:B
1c48:C
1c48:D
1c48:E
1c49:A
1c4b:A
1c4e:A
1c4o:A
1c4q:A
1c4q:B
1c4q:C
1c4q:D
1c4q:E
1c4w:A
1c52:A
1c54:A
1c55:A
1c56:A
1c5a:A
1c5c:H
1c5c:L
1c5e:A
1c5e:B
1c5e:C
1c5h:A
1c5i:A
1c5l:H
1c5l:I
1c5l:L
1c5m:D
1c5m:F
1c5n:H
1c5n:I
1c5n:L
1c5o:H
1c5o:I
1c5o:L
1c5p:A
1c5q:A
1c5r:A
1c5s:A
1c5t:A
1c5u:A
1c5v:A
1c5w:A
1c5w:B
1c5x:A
1c5x:B
1c5y:A
1c5y:B
1c5z:A
1c5z:B
1c69:A
1c6e:A
1c6g:A
1c6h:A
1c6i:A
1c6j:A
1c6k:A
1c6l:A
1c6p:A
1c6q:A
1c6r:A
1c6s:A
1c6w:A
1c74:A
1c75:A
1c7b:A
1c7b:B
1c7b:C
1c7b:D
1c7c:A
1c7c:B
1c7c:D
1c7d:A
1c7d:B
1c7d:D
1c7j:A
1c7k:A
1c7m:A
1c7n:A
1c7n:B
1c7n:C
1c7n:D
1c7n:E
1c7n:F
1c7n:G
1c7n:H
1c7s:A
1c7t:A
1c7v:A
1c7w:A
1c82:A
1c83:A
1c88:A
1c89:A
1c8a:A
1c8k:A
1c8p:A
1c8r:A
1c8u:A
1c8u:B
1c8w:A
1c8z:A
1c96:A
1c97:A
1c98:A
1c99:A
1c9a:A
1c9f:A
1c9j:A
1c9m:A
1c9n:A
1c9o:A
1c9o:B
1c9q:A
1c9v:A
1c9x:A
1c9y:A
1ca1:A
1caa:A
1cad:A
1cag:A
1cag:B
1cag:C
1cah:A
1cai:A
1caj:A
1cak:A
1cam:A
1can:A
1cao:A
1caq:A
1caz:A
1cb0:A
1cb1:A
1cb3:A
1cb8:A
1cb9:A
1cbh:A
1cbj:A
1cbj:B
1cbl:A
1cbl:B
1cbl:C
1cbl:D
1cbm:A
1cbm:B
1cbm:C
1cbm:D
1cbn:A
1cbo:A
1cbs:A
1cc3:A
1cc3:B
1cc7:A
1cc8:A
1cca:A
1ccf:A
1cch:A
1ccm:A
1ccn:A
1ccq:A
1ccr:A
1ccv:A
1ccw:A
1ccw:B
1ccw:C
1ccw:D
1ccz:A
1cd0:A
1cd0:B
1cdb:A
1cdn:A
1cdp:A
1cdq:A
1cdr:A
1cds:A
1ce1:H
1ce1:L
1ce1:P
1ce3:A
1ce4:A
1ce5:A
1ce9:A
1ce9:B
1ce9:C
1ce9:D
1ced:A
1cee:A
1cee:B
1ceg:A
1ceh:A
1cei:A
1cej:A
1cek:A
1cel:A
1cel:B
1cem:A
1ceo:A
1ceu:A
1cex:A
1cey:A
1cf3:A
1cf4:A
1cf4:B
1cf9:A
1cf9:B
1cf9:C
1cf9:D
1cfa:A
1cfc:A
1cfd:A
1cfe:A
1cff:A
1cff:B
1cfg:A
1cfh:A
1cfi:A
1cfp:A
1cfp:B
1cfw:A
1cfw:B
1cg5:A
1cg5:B
1cg6:A
1cg8:A
1cg8:B
1cgd:A
1cgd:B
1cgd:C
1cge:A
1cgh:A
1cgk:A
1cgo:A
1cgz:A
1ch1:A
1ch2:A
1ch7:A
1ch9:A
1chc:A
1chd:A
1chh:A
1chj:A
1chl:A
1chm:A
1chm:B
1chn:A
1cho:E
1cho:F
1cho:G
1cho:I
1chv:S
1chw:A
1chw:B
1chz:A
1ci3:M
1ci5:A
1ci9:A
1ci9:B
1cie:A
1cif:A
1cig:A
1cih:A
1cik:A
1cil:A
1cio:A
1cip:A
1cir:A
1cir:B
1cis:A
1cix:A
1ciz:A
1cj5:A
1cj6:A
1cj7:A
1cj8:A
1cj9:A
1cjc:A
1cjd:A
1cjd:B
1cjd:C
1cjw:A
1ck2:A
1ck6:A
1cka:A
1cka:B
1ckb:A
1ckb:B
1ckc:A
1ckd:A
1cke:A
1ckf:A
1ckk:A
1ckk:B
1ckr:A
1cku:A
1cku:B
1ckv:A
1ckw:A
1ckx:A
1cky:A
1ckz:A
1cl1:A
1cl1:B
1cl3:A
1cl4:A
1cl6:A
1clb:A
1clc:A
1cld:A
1clf:A
1clh:A
1clk:A
1cll:A
1clm:A
1cls:A
1cls:B
1cls:C
1cls:D
1clu:A
1clx:A
1clx:B
1clx:C
1clx:D
1cm2:A
1cm3:A
1cmf:A
1cmg:A
1cmj:A
1cml:A
1cmn:A
1cmo:A
1cmp:A
1cmr:A
1cmz:A
1cn2:A
1cn7:A
1cng:A
1cni:A
1cnj:A
1cnl:A
1cnn:A
1cnp:A
1cnp:B
1cnr:A
1cns:A
1cns:B
1cnv:A
1cnx:A
1cnz:A
1cnz:B
1co1:A
1co4:A
1co6:A
1co7:E
1co7:I
1co8:A
1co9:A
1cod:A
1coe:A
1coj:A
1cok:A
1coo:A
1cop:D
1cop:E
1cor:A
1cot:A
1cou:A
1coy:A
1cp2:A
1cp2:B
1cp4:A
1cp6:A
1cp7:A
1cpc:A
1cpc:B
1cpc:K
1cpc:L
1cph:A
1cph:B
1cpn:A
1cpo:A
1cpq:A
1cpz:A
1cq0:A
1cq1:A
1cq1:B
1cq3:A
1cq3:B
1cq4:A
1cq4:B
1cqg:A
1cqg:B
1cqh:A
1cqh:B
1cqm:A
1cqm:B
1cqq:A
1cqs:A
1cqs:B
1cqu:A
1cqw:A
1cqx:A
1cqx:B
1cqy:A
1cr8:A
1cra:A
1cre:A
1crf:A
1crh:A
1crn:A
1crp:A
1crq:A
1crr:A
1cru:A
1cru:B
1crz:A
1cs1:A
1cs1:B
1cs1:C
1cs1:D
1cs6:A
1cs8:A
1csa:A
1csc:A
1cse:E
1cse:I
1csh:A
1csi:A
1cso:E
1cso:I
1csr:A
1css:A
1csu:A
1csv:A
1csw:A
1csx:A
1csy:A
1csy:B
1csz:A
1csz:B
1ct0:E
1ct0:I
1ct2:E
1ct2:I
1ct4:E
1ct4:I
1cta:A
1cta:B
1ctd:A
1ctd:B
1ctf:A
1cti:A
1ctj:A
1ctl:A
1cto:A
1ctq:A
1ctz:A
1cu2:A
1cua:A
1cub:A
1cuc:A
1cuf:A
1cug:A
1cuh:A
1cuj:A
1cuk:A
1cuo:A
1cup:A
1cur:A
1cus:A
1cuu:A
1cux:A
1cuy:A
1cv2:A
1cv3:A
1cv4:A
1cv5:A
1cv6:A
1cv8:A
1cv9:A
1cvk:A
1cvl:A
1cvo:A
1cvz:A
1cw5:A
1cw6:A
1cwc:A
1cwc:C
1cwf:A
1cwf:C
1cwh:A
1cwh:C
1cwi:A
1cwi:C
1cwj:A
1cwj:C
1cwk:A
1cwk:C
1cwl:A
1cwl:C
1cwo:A
1cwo:C
1cww:A
1cwx:A
1cx1:A
1cx7:A
1cxc:A
1cxl:A
1cxn:A
1cxo:A
1cxp:A
1cxp:B
1cxp:C
1cxp:D
1cxq:A
1cxr:A
1cxu:A
1cxw:A
1cxx:A
1cxy:A
1cy5:A
1cy9:A
1cy9:B
1cya:A
1cyb:A
1cyd:A
1cyd:B
1cyd:C
1cyd:D
1cye:A
1cyi:A
1cyj:A
1cyl:A
1cyn:A
1cyn:C
1cyo:A
1cyu:A
1cyv:A
1cz1:A
1cz2:A
1cz4:A
1cz5:A
1cz6:A
1cz9:A
1cza:N
1czb:A
1czf:A
1czf:B
1czh:A
1czk:A
1czl:A
1czn:A
1czo:A
1czp:A
1czp:B
1czq:A
1czq:D
1czr:A
1czs:A
1czt:A
1d03:A
1d06:A
1d0c:A
1d0c:B
1d0l:A
1d0o:A
1d0o:B
1d0s:A
1d0v:A
1d0w:A
1d1d:A
1d1e:A
1d1f:A
1d1i:A
1d1i:B
1d1i:C
1d1i:D
1d1i:E
1d1o:A
1d1q:A
1d1q:B
1d1r:A
1d1v:A
1d1v:B
1d2a:A
1d2a:B
1d2j:A
1d2l:A
1d2n:A
1d2v:A
1d2v:B
1d2v:C
1d2v:D
1d2w:A
1d3c:A
1d3j:A
1d3k:A
1d3w:A
1d4k:A
1d4k:B
1d4l:A
1d4l:B
1d4w:A
1d4w:B
1d4w:C
1d4w:D
1d4y:A
1d4y:B
1d4z:A
1d5l:A
1d5l:B
1d5l:C
1d5l:D
1d5q:A
1d5t:A
1d5v:A
1d6f:A
1d6g:A
1d6g:B
1d6q:A
1d6x:A
1d7b:A
1d7b:B
1d7c:A
1d7c:B
1d7d:A
1d7d:B
1d7f:A
1d7f:B
1d7p:M
1d7t:A
1d7w:A
1d7w:B
1d7w:C
1d7w:D
1d8v:A
1d8w:A
1d8w:B
1d8w:C
1d8w:D
1d9o:A
1d9p:A
1d9s:A
1d9w:A
1daq:A
1dav:A
1daz:A
1daz:B
1daz:C
1daz:D
1dbu:A
1dbw:A
1dbw:B
1dbx:A
1dbx:B
1dby:A
1dc8:A
1dd9:A
1dde:A
1ddw:A
1deu:A
1deu:B
1df3:A
1df4:A
1df8:A
1df8:B
1dfy:A
1dfz:A
1dg0:A
1dg3:A
1dg6:A
1dgm:A
1dgq:A
1dgu:A
1dgv:A
1dhi:A
1dhi:B
1dhj:A
1dhj:B
1dhk:A
1dhk:B
1di3:A
1di6:A
1di7:A
1dil:A
1dim:A
1din:A
1dix:A
1dj1:A
1dj5:A
1dja:A
1djf:A
1djp:A
1djp:B
1dl2:A
1dlf:H
1dlf:L
1dlg:A
1dlg:B
1dlj:A
1dlz:A
1dm1:A
1dm5:A
1dm5:B
1dm5:C
1dm5:D
1dm5:E
1dm5:F
1dm6:A
1dm6:B
1dmk:A
1dmk:B
1dmm:A
1dmr:A
1dn3:A
1dnc:A
1dng:A
1dnl:A
1dnu:A
1dnu:B
1dnu:C
1dnw:A
1dnw:B
1dnw:C
1dny:A
1do1:A
1do3:A
1do4:A
1do7:A
1dos:A
1dos:B
1dow:A
1dow:B
1dp0:A
1dp0:B
1dp0:C
1dp0:D
1dpo:A
1dpq:A
1dq0:A
1dq6:A
1dqb:A
1dqy:A
1dqz:A
1dqz:B
1dra:A
1dra:B
1drb:A
1drb:B
1dro:A
1ds2:E
1ds2:I
1ds3:I
1dsr:A
1dss:G
1dss:R
1dsx:A
1dsx:B
1dsx:C
1dsx:D
1dsx:E
1dsx:F
1dsx:G
1dsx:H
1dtd:A
1dtd:B
1dti:A
1dto:A
1dts:A
1dtv:A
1du6:A
1dug:A
1dug:B
1duj:A
1dum:A
1dum:B
1dus:A
1duz:A
1duz:B
1duz:C
1duz:D
1duz:E
1duz:F
1dv7:A
1dv9:A
1dvf:A
1dvf:B
1dvf:C
1dvf:D
1dvj:A
1dvj:B
1dvj:C
1dvj:D
1dvv:A
1dw6:A
1dw6:C
1dw6:D
1dw9:A
1dw9:B
1dw9:C
1dw9:D
1dw9:E
1dw9:F
1dw9:G
1dw9:H
1dw9:I
1dw9:J
1dwk:A
1dwk:B
1dwk:C
1dwk:D
1dwk:E
1dwk:F
1dwk:G
1dwk:H
1dwk:I
1dwk:J
1dxc:A
1dxd:A
1dxk:A
1dxw:A
1dy5:A
1dy5:B
1dy7:A
1dy7:B
1dya:A
1dyb:A
1dye:A
1dyf:A
1dyh:A
1dyh:B
1dyi:A
1dyi:B
1dyj:A
1dyj:B
1dym:A
1dyp:A
1dyq:A
1dz4:A
1dz4:B
1dz6:A
1dz6:B
1dz8:A
1dz8:B
1dz9:A
1dz9:B
1dza:A
1dza:B
1dzv:P
1dzz:P
1e00:A
1e00:B
1e08:A
1e08:D
1e08:E
1e09:A
1e0a:A
1e0a:B
1e0b:A
1e0b:B
1e0c:A
1e0e:A
1e0e:B
1e0g:A
1e0h:A
1e0l:A
1e0m:A
1e0n:A
1e0q:A
1e0t:A
1e0t:B
1e0t:C
1e0t:D
1e0v:A
1e0w:A
1e0x:A
1e0x:B
1e0z:A
1e10:A
1e12:A
1e15:A
1e15:B
1e19:A
1e19:B
1e1a:A
1e1d:A
1e1g:A
1e1h:A
1e1h:B
1e1h:C
1e1h:D
1e1j:A
1e1k:A
1e1m:A
1e1p:A
1e1s:A
1e1u:A
1e1v:A
1e1w:A
1e1x:A
1e21:A
1e25:A
1e29:A
1e2b:A
1e2d:A
1e2f:A
1e2g:A
1e2h:A
1e2h:B
1e2i:A
1e2i:B
1e2k:A
1e2k:B
1e2q:A
1e2r:A
1e2r:B
1e2u:A
1e2v:A
1e2v:B
1e2v:C
1e2w:A
1e2w:B
1e30:A
1e30:B
1e34:B
1e35:B
1e36:B
1e37:B
1e38:B
1e39:A
1e3a:A
1e3a:B
1e3b:A
1e3d:A
1e3d:B
1e3d:C
1e3d:D
1e3f:A
1e3f:B
1e3t:A
1e3u:A
1e3u:B
1e3u:C
1e3u:D
1e3x:A
1e3y:A
1e3z:A
1e41:A
1e42:A
1e42:B
1e43:A
1e48:P
1e4b:P
1e4c:P
1e4d:A
1e4d:B
1e4d:C
1e4d:D
1e4f:T
1e4h:A
1e4h:B
1e4m:M
1e4q:A
1e4r:A
1e4s:A
1e4t:A
1e4u:A
1e4v:A
1e4v:B
1e4w:H
1e4w:L
1e4w:P
1e4x:H
1e4x:I
1e4x:L
1e4x:M
1e4x:P
1e4x:Q
1e4y:A
1e4y:B
1e58:A
1e59:A
1e5a:A
1e5a:B
1e5b:A
1e5c:A
1e5g:A
1e5h:A
1e5j:A
1e5k:A
1e5m:A
1e5p:A
1e5p:B
1e5p:C
1e5p:D
1e5t:A
1e5u:I
1e61:A
1e61:C
1e65:A
1e65:B
1e65:C
1e65:D
1e68:A
1e6a:A
1e6a:B
1e6b:A
1e6c:A
1e6c:B
1e6f:A
1e6f:B
1e6i:A
1e6l:A
1e6m:A
1e6o:H
1e6o:L
1e6p:A
1e6p:B
1e6q:M
1e6s:M
1e6u:A
1e6w:A
1e6w:B
1e6w:C
1e6w:D
1e6x:M
1e6y:A
1e6y:B
1e6y:C
1e6y:D
1e6y:E
1e6y:F
1e6z:A
1e6z:B
1e70:M
1e71:M
1e72:M
1e73:M
1e74:A
1e75:A
1e76:A
1e7l:A
1e7l:B
1e7q:A
1e7r:A
1e7s:A
1e7w:A
1e7w:B
1e84:A
1e85:A
1e86:A
1e87:A
1e88:A
1e8a:A
1e8a:B
1e8b:A
1e8e:A
1e8i:A
1e8i:B
1e8j:A
1e8k:A
1e8l:A
1e8m:A
1e8n:A
1e8n:I
1e8p:A
1e8q:A
1e8r:A
1e91:A
1e91:B
1e98:A
1e99:A
1e9a:A
1e9b:A
1e9c:A
1e9d:A
1e9e:A
1e9f:A
1e9g:A
1e9g:B
1e9j:A
1e9k:A
1e9o:A
1e9o:B
1e9p:A
1e9p:B
1e9q:A
1e9q:B
1e9t:A
1e9v:A
1e9w:A
1ea2:A
1ea5:A
1ea7:A
1ea8:A
1eaj:A
1eaj:B
1eal:A
1ear:A
1eas:A
1eax:A
1eaz:A
1eb0:A
1eb1:A
1eb1:H
1eb1:L
1eb3:A
1eb6:A
1ebc:A
1ebh:A
1ebh:B
1ebl:A
1ebl:B
1ebt:A
1ebw:A
1ebw:B
1ec0:A
1ec0:B
1ec3:A
1ec3:B
1ec7:A
1ec7:B
1ec7:C
1ec7:D
1ec8:A
1ec8:B
1ec8:C
1ec8:D
1eca:A
1ecd:A
1eci:A
1eci:B
1ecl:A
1ecn:A
1eco:A
1ecs:A
1ecs:B
1ecv:A
1ed0:A
1ed4:A
1ed4:B
1ed5:A
1ed5:B
1ed7:A
1ed8:A
1ed8:B
1ed9:A
1ed9:B
1ede:A
1edg:A
1edi:A
1edj:A
1edk:A
1edl:A
1edm:B
1edm:C
1edp:A
1edq:A
1eds:A
1edt:A
1edu:A
1edv:A
1edw:A
1edx:A
1ee2:A
1ee2:B
1ee3:P
1ee7:A
1eef:D
1eef:E
1eef:F
1eef:G
1eef:H
1eef:L
1eef:M
1eef:N
1eef:O
1eef:P
1eeh:A
1eej:A
1eej:B
1een:A
1een:B
1eeo:A
1eeo:B
1eeq:A
1eeq:B
1eer:A
1eer:B
1eer:C
1ees:A
1ees:B
1eeu:A
1eeu:B
1eex:A
1eex:B
1eex:E
1eex:G
1eex:L
1eex:M
1ef1:A
1ef1:B
1ef1:C
1ef1:D
1ef4:A
1ef5:A
1ef8:A
1ef8:B
1ef8:C
1efd:N
1efe:A
1efi:D
1efi:E
1efi:F
1efi:G
1efi:H
1efq:A
1eg2:A
1eg9:A
1eg9:B
1egf:A
1egl:A
1egm:A
1egm:B
1egm:E
1egm:G
1egm:L
1egm:M
1egn:A
1ego:A
1egq:A
1egr:A
1egs:A
1egt:A
1egu:A
1egv:A
1egv:B
1egv:E
1egv:G
1egv:L
1egv:M
1egx:A
1eh2:A
1ehb:A
1ehd:A
1ehe:A
1ehf:A
1ehg:A
1ehh:A
1ehh:B
1ehj:A
1ehn:A
1ehs:A
1ehx:A
1ei0:A
1ei5:A
1eib:A
1eic:A
1eid:A
1eie:A
1eif:A
1eig:A
1eih:A
1eii:A
1eik:A
1eio:A
1eis:A
1eit:A
1eiw:A
1eiz:A
1ej0:A
1ej2:A
1ej5:A
1ej8:A
1ejb:A
1ejb:B
1ejb:C
1ejb:D
1ejb:E
1ejc:A
1ejd:A
1ejd:B
1ejg:A
1ejj:A
1ejm:A
1ejm:B
1ejm:C
1ejm:D
1ejm:E
1ejm:F
1ejn:A
1ejp:A
1ejp:B
1ejq:A
1ejq:B
1ejw:A
1ejw:B
1ejw:C
1ejx:A
1ejx:B
1ejx:C
1ek0:A
1ek3:A
1ek3:B
1ek4:A
1ek4:B
1ek4:C
1ek4:D
1ek5:A
1ek6:A
1ek6:B
1ekf:A
1ekf:B
1ekg:A
1ekj:A
1ekj:B
1ekj:C
1ekj:D
1ekj:E
1ekj:F
1ekj:G
1ekj:H
1ekl:A
1ekq:A
1ekq:B
1ekx:A
1ekx:B
1ekx:C
1eky:A
1el0:A
1el1:A
1el1:B
1el3:A
1el4:A
1el5:A
1el5:B
1el7:A
1el7:B
1el8:A
1el8:B
1elc:A
1elf:A
1elg:A
1elj:A
1elk:A
1elk:B
1ell:P
1elp:A
1elp:B
1elq:A
1elq:B
1elr:A
1elr:B
1elt:A
1elu:A
1elu:B
1elv:A
1elw:A
1elw:B
1elw:C
1elw:D
1ema:A
1emd:A
1emn:A
1emo:A
1emu:A
1emu:B
1emv:A
1emv:B
1emw:A
1emx:A
1emy:A
1emz:A
1en2:A
1enc:A
1enf:A
1enj:A
1enm:A
1eno:A
1enr:A
1ent:E
1enu:A
1enw:A
1enx:A
1enx:B
1eo0:A
1eo1:A
1eo6:A
1eo6:B
1eoe:A
1eok:A
1eoq:A
1eot:A
1ep0:A
1epf:A
1epf:B
1epf:C
1epf:D
1epg:A
1eph:A
1epi:A
1epj:A
1epm:E
1epm:I
1epn:E
1epp:E
1epq:E
1ept:A
1ept:B
1ept:C
1epw:A
1epx:A
1epx:B
1epx:C
1epx:D
1epy:A
1epz:A
1eq0:A
1eq1:A
1eq3:A
1eq4:A
1eq5:A
1eq6:A
1eq7:A
1eq8:A
1eq8:B
1eq8:C
1eq8:D
1eq8:E
1eq9:A
1eq9:B
1eqc:A
1eqd:A
1eqe:A
1eqj:A
1eqk:A
1eqm:A
1eqp:A
1eqt:A
1eqt:B
1eqv:A
1eqx:A
1era:A
1erb:A
1erc:A
1erd:A
1erg:A
1erm:A
1erp:A
1erq:A
1ert:A
1erv:A
1erw:A
1erx:A
1ery:A
1erz:A
1erz:B
1es2:A
1es4:A
1es5:A
1es9:A
1esa:A
1esf:A
1esf:B
1esi:A
1esj:A
1esj:B
1esj:C
1esk:A
1esw:A
1esx:A
1et1:A
1et1:B
1et5:A
1et6:A
1et6:B
1et7:A
1et8:A
1et9:A
1eta:1
1eta:2
1etb:1
1etb:2
1etl:A
1etm:A
1etn:A
1eto:A
1eto:B
1etx:A
1etx:B
1eu1:A
1eu3:A
1eu3:B
1eu5:A
1eu8:A
1eua:A
1eua:B
1eua:C
1eub:A
1eue:A
1eue:B
1eug:A
1euh:A
1euh:B
1euh:C
1euh:D
1euj:A
1euj:B
1eur:A
1euv:A
1euv:B
1euw:A
1ev0:A
1ev0:B
1ev3:A
1ev3:B
1ev3:C
1ev3:D
1ev5:A
1ev6:A
1ev6:B
1ev6:C
1ev6:D
1ev6:E
1ev6:F
1ev6:G
1ev6:H
1ev6:I
1ev6:J
1ev6:K
1ev6:L
1evf:A
1evh:A
1evh:B
1evl:A
1evl:B
1evl:C
1evl:D
1evr:A
1evr:B
1evr:C
1evr:D
1evr:E
1evr:F
1evr:G
1evr:H
1evr:I
1evr:J
1evr:K
1evr:L
1evy:A
1ew0:A
1ew2:A
1ew4:A
1ew6:A
1ew6:B
1ewc:A
1ewf:A
1ewi:A
1ewp:A
1ews:A
1eww:A
1ewx:A
1ex2:A
1ex2:B
1ex7:A
1ex8:A
1exa:A
1exe:A
1exe:B
1exg:A
1exh:A
1exk:A
1exm:A
1exp:A
1exq:A
1exq:B
1exr:A
1ext:A
1ext:B
1exx:A
1ey0:A
1ey1:A
1ey4:A
1ey5:A
1ey6:A
1ey7:A
1ey8:A
1ey9:A
1eyb:A
1eyc:A
1eyd:A
1eye:A
1eyh:A
1eyl:A
1eyn:A
1eyo:A
1eyq:A
1eyq:B
1eyt:A
1eyv:A
1eyv:B
1eyw:A
1eyz:A
1eyz:B
1ez1:A
1ez1:B
1ez2:A
1ez2:B
1ez3:A
1ez3:B
1ez3:C
1ez6:A
1ez8:A
1ez9:A
1ez9:B
1eza:A
1ezb:A
1ezc:A
1ezd:A
1eze:A
1ezg:A
1ezg:B
1ezj:A
1ezk:A
1ezm:A
1ezo:A
1ezp:A
1ezt:A
1ezw:A
1ezy:A
1f00:I
1f03:A
1f04:A
1f08:A
1f08:B
1f0d:A
1f0e:A
1f0f:A
1f0g:A
1f0h:A
1f0i:A
1f0j:A
1f0j:B
1f0k:A
1f0k:B
1f0l:A
1f0l:B
1f0n:A
1f0p:A
1f0t:A
1f0u:A
1f0w:A
1f0x:A
1f0x:B
1f0y:A
1f0y:B
1f0z:A
1f10:A
1f16:A
1f18:A
1f1a:A
1f1g:A
1f1g:B
1f1g:C
1f1g:D
1f1g:E
1f1g:F
1f1m:A
1f1m:B
1f1m:C
1f1m:D
1f1r:A
1f1r:B
1f1u:A
1f1u:B
1f1v:A
1f1v:B
1f1x:A
1f1x:B
1f1x:C
1f1x:D
1f20:A
1f21:A
1f22:A
1f24:A
1f25:A
1f26:A
1f28:A
1f28:B
1f28:C
1f28:D
1f2a:A
1f2b:A
1f2f:A
1f2g:A
1f2h:A
1f2j:A
1f2o:A
1f2p:A
1f2s:E
1f2s:I
1f2t:A
1f2t:B
1f2u:A
1f2u:B
1f2u:C
1f2u:D
1f2w:A
1f2z:A
1f32:A
1f39:A
1f39:B
1f3a:A
1f3a:B
1f3c:A
1f3c:B
1f3d:H
1f3d:J
1f3d:K
1f3d:L
1f3e:A
1f3f:A
1f3f:B
1f3f:C
1f3k:A
1f3r:A
1f3r:B
1f3u:A
1f3u:B
1f3u:C
1f3u:D
1f3u:E
1f3u:F
1f3u:G
1f3u:H
1f3y:A
1f3z:A
1f40:A
1f41:A
1f41:B
1f43:A
1f46:A
1f46:B
1f47:A
1f47:B
1f4b:A
1f4e:A
1f4g:A
1f4g:B
1f4l:A
1f4n:A
1f4n:B
1f4p:A
1f4q:A
1f4q:B
1f4t:A
1f4t:B
1f4z:A
1f50:A
1f53:A
1f54:A
1f55:A
1f57:A
1f5b:A
1f5c:A
1f5f:A
1f5j:A
1f5j:B
1f5k:U
1f5m:A
1f5m:B
1f5n:A
1f5r:A
1f5r:I
1f5s:A
1f5s:B
1f5v:A
1f5v:B
1f5w:A
1f5w:B
1f5x:A
1f5y:A
1f5z:A
1f5z:B
1f5z:C
1f5z:D
1f60:A
1f60:B
1f62:A
1f63:A
1f65:A
1f68:A
1f6b:A
1f6b:B
1f6k:A
1f6k:C
1f6t:A
1f6t:B
1f6t:C
1f70:A
1f71:A
1f73:A
1f73:B
1f73:C
1f73:D
1f74:A
1f74:C
1f7b:A
1f7b:C
1f7d:A
1f7d:B
1f7e:A
1f7l:A
1f7m:A
1f7t:A
1f7t:B
1f7t:C
1f7t:D
1f7t:E
1f7t:F
1f7w:A
1f7x:A
1f7z:A
1f7z:I
1f81:A
1f86:A
1f86:B
1f8a:B
1f8a:C
1f8b:A
1f8c:A
1f8d:A
1f8e:A
1f8h:A
1f8h:B
1f8m:A
1f8m:B
1f8m:C
1f8m:D
1f8n:A
1f8p:A
1f8z:A
1f94:A
1f95:A
1f95:B
1f95:C
1f95:D
1f96:A
1f96:B
1f96:C
1f96:D
1f98:A
1f9f:A
1f9f:B
1f9f:C
1f9f:D
1f9h:A
1f9i:A
1f9m:A
1f9m:B
1f9p:A
1f9t:A
1f9u:A
1f9v:A
1f9x:A
1f9y:A
1f9z:A
1f9z:B
1fa3:A
1fa4:A
1fa5:A
1fa5:B
1fa6:A
1fa6:B
1fa7:A
1fa7:B
1fa8:A
1fa8:B
1faa:A
1fac:A
1fad:A
1faf:A
1fao:A
1faq:A
1far:A
1fas:A
1faz:A
1fb2:A
1fb2:B
1fb9:A
1fba:A
1fba:B
1fba:C
1fba:D
1fbn:A
1fbr:A
1fc6:A
1fc9:A
1fca:A
1fcl:A
1fcq:A
1fcs:A
1fct:A
1fcx:A
1fcy:A
1fcz:A
1fd0:A
1fd2:A
1fd3:A
1fd3:B
1fd3:C
1fd3:D
1fd4:A
1fd4:B
1fd4:C
1fd4:D
1fd4:E
1fd4:F
1fd4:G
1fd4:H
1fd4:I
1fd4:J
1fd4:K
1fd4:L
1fd4:M
1fd4:N
1fd4:O
1fd4:P
1fd6:A
1fd7:D
1fd7:E
1fd7:F
1fd7:G
1fd7:H
1fd7:L
1fd7:M
1fd7:N
1fd7:O
1fd7:P
1fd8:A
1fdd:A
1fdf:A
1fdk:A
1fdm:A
1fdn:A
1fdr:A
1fds:A
1fe0:A
1fe0:B
1fe4:A
1fe4:B
1fe6:A
1fe6:B
1fe6:C
1fe6:D
1fec:A
1fec:B
1fee:A
1fee:B
1feh:A
1fej:A
1fej:C
1fej:D
1fel:A
1fem:A
1fen:A
1feo:A
1fes:A
1fex:A
1ff0:A
1ff0:C
1ff0:D
1ff1:A
1ff1:B
1ff3:A
1ff3:B
1ff3:C
1ff4:A
1ff7:A
1ffa:A
1ffb:A
1ffc:A
1ffd:A
1ffe:A
1fff:A
1fff:C
1fff:D
1ffi:A
1ffi:C
1ffi:D
1ffj:A
1ffm:A
1ffq:A
1ffr:A
1fg4:A
1fg4:B
1fg6:A
1fg6:C
1fg6:D
1fg7:A
1fg8:A
1fg8:C
1fg8:D
1fgc:A
1fgc:C
1fgc:D
1fgd:A
1fge:A
1fgl:A
1fgl:B
1fgm:A
1fgo:A
1fgp:A
1fgq:A
1fgr:A
1fgt:A
1fgv:H
1fgv:L
1fgy:A
1fh0:A
1fh0:B
1fh1:A
1fh2:A
1fh2:B
1fh3:A
1fh7:A
1fh8:A
1fh9:A
1fhb:A
1fhd:A
1fhh:A
1fhj:A
1fhj:B
1fhj:C
1fhj:D
1fhm:A
1fhn:A
1fhn:B
1fho:A
1fhq:A
1fhr:A
1fhr:P
1fhs:A
1fht:A
1fhu:A
1fhv:A
1fhw:A
1fhw:B
1fi0:A
1fi2:A
1fi3:A
1fi5:A
1fi6:A
1fi7:A
1fi9:A
1fif:A
1fif:B
1fif:C
1fih:A
1fih:B
1fih:C
1fit:A
1fj0:A
1fj0:B
1fj0:C
1fj0:D
1fj2:A
1fj2:B
1fj7:A
1fjc:A
1fjd:A
1fjh:A
1fjh:B
1fjj:A
1fjk:A
1fjn:A
1fjp:A
1fjq:A
1fjs:A
1fjs:L
1fjw:A
1fk0:A
1fk1:A
1fk2:A
1fk3:A
1fk4:A
1fk5:A
1fk6:A
1fk7:A
1fk8:A
1fk8:B
1fkb:A
1fkc:A
1fkd:A
1fkf:A
1fkh:A
1fkj:A
1fkl:A
1fkm:A
1fkn:A
1fkn:B
1fkn:C
1fkn:D
1fkq:A
1fkr:A
1fks:A
1fkt:A
1fl2:A
1fla:A
1fld:A
1fle:E
1fle:I
1flj:A
1flm:A
1flm:B
1fln:A
1flp:A
1flq:A
1flr:H
1flr:L
1fls:A
1flt:V
1flt:W
1flt:X
1flt:Y
1flu:A
1flw:A
1fly:A
1fm0:D
1fm0:E
1fm1:A
1fm4:A
1fma:D
1fma:E
1fmb:A
1fmc:A
1fmc:B
1fme:A
1fmf:A
1fmg:A
1fmh:A
1fmh:B
1fmi:A
1fmk:A
1fmm:S
1fmy:A
1fn5:A
1fn6:A
1fn8:A
1fn9:A
1fn9:B
1fna:A
1fnb:A
1fnd:A
1fne:A
1fne:B
1fne:C
1fne:D
1fng:A
1fng:B
1fng:C
1fng:D
1fni:A
1fnj:A
1fnl:A
1fnu:A
1fnu:B
1fnu:C
1fnu:D
1fny:A
1fo3:A
1fo5:A
1fo6:A
1fo6:B
1fo6:C
1fo6:D
1fo7:A
1fo8:A
1fo9:A
1foa:A
1fob:A
1foi:A
1foi:B
1fon:A
1fon:B
1fov:A
1fow:A
1fox:A
1foy:A
1foz:A
1fp0:A
1fp1:D
1fp2:A
1fpo:A
1fpo:B
1fpo:C
1fpw:A
1fpx:A
1fqa:A
1fqb:A
1fqe:A
1fqg:A
1fqi:A
1fqq:A
1fqt:A
1fqt:B
1fr0:A
1fr2:A
1fr2:B
1fr3:A
1fr3:B
1fr3:C
1fr3:D
1fr3:E
1fr3:F
1fr3:G
1fr3:H
1fr3:I
1fr3:J
1fr3:K
1fr3:L
1fr4:A
1fr7:A
1fr7:B
1fr9:A
1fra:A
1frb:A
1frd:A
1fre:A
1frq:A
1frr:A
1frr:B
1frw:A
1fry:A
1fs1:A
1fs1:B
1fs1:C
1fs1:D
1fs3:A
1fs5:A
1fs5:B
1fs7:A
1fs8:A
1fsb:A
1fsd:A
1fsf:A
1fsg:A
1fsg:C
1fsh:A
1fsj:B
1fsj:C
1fsj:D
1fsj:E
1fsp:A
1fsv:A
1fsw:A
1fsw:B
1fsy:A
1fsy:B
1ft5:A
1ft6:A
1fth:A
1fth:B
1fth:C
1ftj:A
1ftj:B
1ftj:C
1ftk:A
1ftl:A
1ftl:B
1ftm:A
1ftm:B
1ftm:C
1ftr:A
1ftr:B
1ftr:C
1ftr:D
1fu0:A
1fu0:B
1fu3:A
1fu5:A
1fu5:B
1fu6:A
1fu9:A
1fua:A
1fuk:A
1ful:A
1fuo:A
1fuo:B
1fur:A
1fur:B
1fus:A
1fuv:A
1fuw:A
1fux:A
1fux:B
1fv0:A
1fv0:B
1fv1:A
1fv1:B
1fv1:C
1fv1:D
1fv1:E
1fv1:F
1fv5:A
1fva:A
1fva:B
1fvg:A
1fvk:A
1fvk:B
1fvl:A
1fvn:A
1fvq:A
1fvs:A
1fvu:A
1fvu:B
1fvu:C
1fvu:D
1fvx:A
1fvy:A
1fw0:A
1fw1:A
1fw4:A
1fw5:A
1fw7:A
1fw9:A
1fwn:A
1fwn:B
1fwo:A
1fwp:A
1fwq:A
1fws:A
1fws:B
1fwt:A
1fwt:B
1fwu:A
1fww:A
1fww:B
1fwx:A
1fwx:B
1fwx:C
1fwx:D
1fx2:A
1fx4:A
1fxd:A
1fxf:A
1fxf:B
1fxh:A
1fxh:B
1fxo:A
1fxo:B
1fxo:C
1fxo:D
1fxo:E
1fxo:F
1fxo:G
1fxo:H
1fxp:A
1fxp:B
1fxq:A
1fxq:B
1fxt:A
1fxt:B
1fy2:A
1fy3:A
1fy4:A
1fy5:A
1fy6:A
1fy6:B
1fy8:E
1fy8:I
1fyb:A
1fyc:A
1fye:A
1fyf:A
1fyf:B
1fyg:A
1fyj:A
1fz1:A
1fz1:B
1fz1:C
1fz1:D
1fz1:E
1fz1:F
1fz7:A
1fz7:B
1fz7:C
1fz7:D
1fz7:E
1fz7:F
1fzj:A
1fzj:B
1fzj:P
1fzk:A
1fzk:B
1fzk:P
1fzm:A
1fzm:B
1fzm:P
1fzo:A
1fzo:B
1fzo:P
1fzq:A
1fzt:A
1fzu:A
1fzw:A
1fzw:B
1fzw:C
1fzw:D
1fzw:E
1fzw:F
1fzw:G
1fzw:H
1fzy:A
1fzy:B
1fzz:A
1g01:A
1g02:A
1g03:A
1g04:A
1g06:A
1g07:A
1g08:A
1g08:B
1g08:C
1g08:D
1g0b:A
1g0b:B
1g0c:A
1g0e:A
1g0f:A
1g0g:A
1g0j:A
1g0k:A
1g0l:A
1g0m:A
1g0o:A
1g0o:B
1g0o:C
1g0o:D
1g0p:A
1g0q:A
1g0r:A
1g0r:B
1g0r:C
1g0r:D
1g0r:E
1g0r:F
1g0r:G
1g0r:H
1g0s:A
1g0s:B
1g10:A
1g11:A
1g12:A
1g15:A
1g16:A
1g16:B
1g16:C
1g16:D
1g1b:A
1g1b:B
1g1e:A
1g1e:B
1g1j:A
1g1j:B
1g1l:A
1g1l:B
1g1l:C
1g1l:D
1g1l:E
1g1l:F
1g1l:G
1g1l:H
1g1p:A
1g1s:A
1g1s:B
1g1s:C
1g1s:D
1g1t:A
1g1v:A
1g1w:A
1g1z:A
1g24:A
1g24:B
1g24:C
1g24:D
1g25:A
1g26:A
1g29:1
1g29:2
1g2a:A
1g2a:B
1g2a:C
1g2b:A
1g2g:A
1g2h:A
1g2k:A
1g2k:B
1g2l:A
1g2l:B
1g2n:A
1g2o:A
1g2o:B
1g2o:C
1g2p:A
1g2q:A
1g2q:B
1g2r:A
1g2s:A
1g2t:A
1g2y:A
1g2y:B
1g2y:C
1g2y:D
1g2z:A
1g2z:B
1g32:A
1g32:B
1g32:C
1g33:A
1g35:A
1g35:B
1g36:A
1g39:A
1g39:B
1g39:C
1g39:D
1g3b:A
1g3c:A
1g3d:A
1g3e:A
1g3f:A
1g3f:B
1g3g:A
1g3k:A
1g3k:B
1g3k:C
1g3m:A
1g3m:B
1g3o:A
1g3p:A
1g3u:A
1g3z:A
1g42:A
1g45:A
1g46:A
1g47:A
1g48:A
1g49:A
1g49:B
1g4c:A
1g4c:B
1g4e:A
1g4e:B
1g4f:A
1g4g:A
1g4h:A
1g4i:A
1g4j:A
1g4m:A
1g4m:B
1g4o:A
1g4s:A
1g4s:B
1g4t:A
1g4t:B
1g4y:B
1g4y:R
1g52:A
1g53:A
1g54:A
1g55:A
1g57:A
1g57:B
1g58:A
1g58:B
1g5a:A
1g5f:A
1g5j:A
1g5j:B
1g5m:A
1g5n:A
1g5t:A
1g5v:A
1g5w:A
1g60:A
1g60:B
1g61:A
1g61:B
1g66:A
1g67:A
1g67:B
1g68:A
1g69:A
1g69:B
1g6a:A
1g6b:A
1g6c:A
1g6c:B
1g6e:A
1g6g:A
1g6g:B
1g6g:E
1g6g:F
1g6h:A
1g6i:A
1g6j:A
1g6l:A
1g6m:A
1g6p:A
1g6s:A
1g6t:A
1g6u:A
1g6u:B
1g6x:A
1g6z:A
1g72:A
1g72:B
1g72:C
1g72:D
1g74:A
1g7a:A
1g7a:B
1g7a:C
1g7a:D
1g7a:E
1g7a:F
1g7a:G
1g7a:H
1g7b:A
1g7b:B
1g7b:C
1g7b:D
1g7b:E
1g7b:F
1g7b:G
1g7b:H
1g7d:A
1g7e:A
1g7f:A
1g7h:A
1g7h:B
1g7h:C
1g7i:A
1g7i:B
1g7i:C
1g7j:A
1g7j:B
1g7j:C
1g7m:A
1g7m:B
1g7m:C
1g7n:A
1g7o:A
1g7p:A
1g7p:B
1g7p:P
1g7q:A
1g7q:B
1g7q:P
1g81:A
1g84:A
1g85:A
1g85:B
1g86:A
1g87:A
1g87:B
1g89:A
1g8c:A
1g8e:A
1g8e:B
1g8f:A
1g8i:A
1g8i:B
1g8k:A
1g8k:B
1g8k:C
1g8k:D
1g8k:E
1g8k:F
1g8k:G
1g8k:H
1g8l:A
1g8l:B
1g8m:A
1g8m:B
1g8q:A
1g8q:B
1g8t:A
1g8t:B
1g90:A
1g91:A
1g92:A
1g94:A
1g97:A
1g98:A
1g98:B
1g9e:A
1g9g:A
1g9h:A
1g9j:A
1g9k:A
1g9o:A
1g9p:A
1g9v:A
1g9v:B
1g9v:C
1g9v:D
1g9w:A
1g9w:B
1g9w:C
1ga0:A
1ga1:A
1ga2:A
1ga2:B
1ga3:A
1ga4:A
1ga6:A
1gab:A
1gad:O
1gad:P
1gaf:H
1gaf:L
1gai:A
1gak:A
1gar:A
1gar:B
1gay:A
1gaz:A
1gb0:A
1gb1:A
1gb2:A
1gb3:A
1gb4:A
1gb5:A
1gb6:A
1gb7:A
1gb8:A
1gb9:A
1gbg:A
1gbo:A
1gbq:A
1gbq:B
1gbr:A
1gbr:B
1gbs:A
1gbu:A
1gbu:B
1gbu:C
1gbu:D
1gbw:A
1gbx:A
1gby:A
1gbz:A
1gc0:A
1gc0:B
1gc0:C
1gc0:D
1gca:A
1gcd:A
1gce:A
1gcf:A
1gcg:A
1gci:A
1gcm:A
1gcm:B
1gcm:C
1gco:A
1gco:B
1gco:E
1gco:F
1gcq:A
1gcq:B
1gcq:C
1gct:A
1gct:B
1gcu:A
1gcy:A
1gcz:A
1gcz:B
1gcz:C
1gd0:A
1gd0:B
1gd0:C
1gd1:O
1gd1:P
1gd1:Q
1gd1:R
1gd3:A
1gd4:A
1gd5:A
1gd9:A
1gd9:B
1gdc:A
1gde:A
1gde:B
1gdf:A
1gdi:A
1gdj:A
1gdk:A
1gdl:A
1gdn:A
1gdq:A
1gdu:A
1gdv:A
1gdw:A
1gdx:A
1ge0:A
1ge1:A
1ge3:A
1ge4:A
1ge9:A
1gea:A
1gee:A
1gee:B
1gee:E
1gee:F
1geg:A
1geg:B
1geg:C
1geg:D
1geg:E
1geg:F
1geg:G
1geg:H
1gei:A
1gej:A
1gek:A
1ger:A
1ger:B
1ges:A
1ges:B
1gez:A
1gf0:A
1gf3:A
1gf4:A
1gf5:A
1gf6:A
1gf7:A
1gf8:A
1gf9:A
1gfa:A
1gfc:A
1gfd:A
1gfe:A
1gfg:A
1gfh:A
1gfj:A
1gfk:A
1gfl:A
1gfl:B
1gfr:A
1gft:A
1gfu:A
1gfv:A
1gg6:A
1gg6:B
1gg6:C
1gg9:A
1gg9:B
1gg9:C
1gg9:D
1ggd:A
1ggd:B
1ggd:C
1gge:A
1gge:B
1gge:C
1gge:D
1ggj:A
1ggj:B
1ggj:C
1ggj:D
1ggr:A
1ggr:B
1ggw:A
1ggx:A
1ggx:B
1ggx:C
1ggx:D
1ggz:A
1gh1:A
1gh4:A
1gh5:A
1gh8:A
1gh9:A
1ghc:A
1ghe:A
1ghe:B
1ghh:A
1ghj:A
1ghk:A
1ghm:A
1ghp:A
1ghu:A
1ghv:H
1ghv:I
1ghv:L
1ghw:H
1ghw:I
1ghw:L
1ghx:H
1ghx:I
1ghx:L
1ghy:H
1ghy:I
1ghy:L
1ghz:A
1gi0:A
1gi1:A
1gi2:A
1gi3:A
1gi4:A
1gi5:A
1gi6:A
1gi7:A
1gi7:B
1gi8:A
1gi8:B
1gi9:A
1gi9:B
1gib:A
1gif:A
1gif:B
1gif:C
1gik:A
1gio:A
1giq:A
1giq:B
1gis:A
1giu:A
1giw:A
1gj4:H
1gj4:I
1gj4:L
1gj5:H
1gj5:I
1gj5:L
1gj6:A
1gj7:A
1gj7:B
1gj8:A
1gj8:B
1gj9:A
1gj9:B
1gja:A
1gja:B
1gjb:A
1gjb:B
1gjc:A
1gjc:B
1gjd:A
1gjd:B
1gje:A
1gjf:A
1gjg:A
1gjh:A
1gjj:A
1gjn:A
1gjp:A
1gjs:A
1gjt:A
1gjx:A
1gjz:A
1gjz:B
1gk2:A
1gk2:B
1gk2:C
1gk2:D
1gk5:A
1gk6:A
1gk6:B
1gk7:A
1gk8:A
1gk8:C
1gk8:E
1gk8:G
1gk8:I
1gk8:K
1gk8:M
1gk8:O
1gk9:A
1gk9:B
1gkb:A
1gkb:B
1gkf:A
1gkf:B
1gkg:A
1gkj:A
1gkk:A
1gkk:B
1gkl:A
1gkl:B
1gkm:A
1gkn:A
1gkp:A
1gkp:B
1gkp:C
1gkp:D
1gkp:E
1gkp:F
1gks:A
1gl2:A
1gl2:B
1gl2:C
1gl2:D
1gl5:A
1gl8:A
1glp:A
1glp:B
1glq:A
1glq:B
1gm0:A
1gm1:A
1gm2:A
1gm7:A
1gm7:B
1gm9:A
1gm9:B
1gmg:A
1gmg:B
1gmi:A
1gmp:A
1gmp:B
1gmq:A
1gmq:B
1gmr:A
1gmr:B
1gmu:A
1gmu:B
1gmu:C
1gmu:D
1gmw:A
1gmw:B
1gmw:C
1gmw:D
1gmx:A
1gmy:A
1gmy:B
1gmy:C
1gn0:A
1gn8:A
1gn8:B
1gna:A
1gnb:A
1gnc:A
1gnd:A
1gnf:A
1gnl:A
1gnl:B
1gnr:A
1gns:A
1gnt:A
1gnu:A
1gnv:A
1gnx:A
1gnx:B
1gny:A
1go0:A
1go1:A
1go2:A
1go3:E
1go3:F
1go3:M
1go3:N
1go5:A
1go9:A
1goa:A
1goe:A
1gof:A
1gog:A
1goi:A
1goi:B
1gok:A
1gom:A
1goo:A
1goq:A
1gor:A
1gou:A
1gou:B
1gp0:A
1gp3:A
1gp6:A
1gp8:A
1gpb:A
1gpe:A
1gpe:B
1gpf:A
1gpf:B
1gpi:A
1gpj:A
1gpo:H
1gpo:I
1gpo:L
1gpo:M
1gpp:A
1gpq:A
1gpq:B
1gpq:C
1gpq:D
1gpr:A
1gps:A
1gpt:A
1gpu:A
1gpu:B
1gpx:A
1gq0:A
1gq1:A
1gq1:B
1gq4:A
1gq6:A
1gq6:B
1gq6:C
1gq8:A
1gqa:A
1gqa:D
1gqb:A
1gqb:B
1gqe:A
1gqg:A
1gqg:B
1gqg:C
1gqg:D
1gqi:A
1gqi:B
1gqj:A
1gqj:B
1gqk:A
1gqk:B
1gql:A
1gql:B
1gqn:A
1gqy:A
1gqy:B
1gqz:A
1gr0:A
1gr2:A
1gr7:A
1gr7:B
1gr7:C
1gr7:D
1grb:A
1grm:A
1grm:B
1grx:A
1gs4:A
1gs5:A
1gs7:A
1gs8:A
1gs9:A
1gsi:A
1gsj:A
1gsk:A
1gsm:A
1gsn:A
1gso:A
1gsu:A
1gsu:B
1gsv:A
1gsw:A
1gsx:A
1gt1:A
1gt1:B
1gt3:A
1gt3:B
1gt9:1
1gt9:2
1gte:A
1gte:B
1gte:C
1gte:D
1gtj:1
1gtj:2
1gtk:A
1gto:A
1gto:B
1gto:C
1gtt:A
1gtt:B
1gtt:C
1gtt:D
1gtv:A
1gtv:B
1gtz:A
1gtz:B
1gtz:C
1gtz:D
1gtz:E
1gtz:F
1gtz:G
1gtz:H
1gtz:I
1gtz:J
1gtz:K
1gtz:L
1gu1:A
1gu1:B
1gu1:C
1gu1:D
1gu1:E
1gu1:F
1gu1:G
1gu1:H
1gu1:I
1gu1:J
1gu1:K
1gu1:L
1gu2:A
1gu2:B
1gu7:A
1gu7:B
1gu9:A
1gu9:B
1gu9:C
1gu9:D
1gu9:E
1gu9:F
1gu9:G
1gu9:H
1gu9:I
1gu9:J
1gu9:K
1gu9:L
1gud:A
1gud:B
1gug:A
1gug:B
1gug:C
1gug:D
1gug:E
1gug:F
1gui:A
1guj:A
1guj:B
1guj:C
1guj:D
1gun:A
1gun:B
1gun:C
1gun:D
1gun:E
1gun:F
1gup:A
1gup:B
1gup:C
1gup:D
1guq:A
1guq:B
1guq:C
1guq:D
1gur:A
1gus:A
1gus:B
1gus:C
1gus:D
1gus:E
1gus:F
1gut:A
1gut:B
1gut:C
1gut:D
1gut:E
1gut:F
1guu:A
1guw:A
1guw:B
1gux:A
1gux:B
1gux:E
1gv2:A
1gv5:A
1gv8:A
1gv9:A
1gvc:A
1gvd:A
1gve:A
1gve:B
1gvf:A
1gvf:B
1gvg:A
1gvj:A
1gvj:B
1gvk:B
1gvl:A
1gvn:A
1gvn:B
1gvn:C
1gvn:D
1gvo:A
1gvr:A
1gvs:A
1gvt:A
1gvu:A
1gvv:A
1gvw:A
1gvx:A
1gvy:A
1gvz:A
1gw1:A
1gw3:A
1gw4:A
1gw9:A
1gwa:A
1gwd:A
1gwe:A
1gwf:A
1gwh:A
1gwi:A
1gwi:B
1gwl:A
1gwm:A
1gwp:A
1gwt:A
1gwu:A
1gww:A
1gww:B
1gwy:A
1gwy:B
1gx0:A
1gx0:B
1gx1:A
1gx1:B
1gx1:C
1gx3:A
1gx3:B
1gx3:C
1gx3:D
1gx4:A
1gx4:B
1gx5:A
1gx6:A
1gx7:A
1gx7:D
1gx7:E
1gxe:A
1gxg:A
1gxh:A
1gxi:E
1gxm:A
1gxm:B
1gxn:A
1gxr:A
1gxr:B
1gxt:A
1gxu:A
1gxv:2
1gxx:A
1gxy:A
1gxy:B
1gy1:A
1gy1:B
1gy2:A
1gy2:B
1gy6:A
1gy6:B
1gy7:A
1gy7:B
1gy7:C
1gy7:D
1gya:A
1gyb:A
1gyb:B
1gyb:C
1gyb:D
1gyb:E
1gyc:A
1gyf:A
1gyg:A
1gyg:B
1gyh:A
1gyh:B
1gyh:C
1gyh:D
1gyh:E
1gyh:F
1gyo:A
1gyo:B
1gyu:A
1gyv:A
1gyx:A
1gyx:B
1gyy:A
1gyy:B
1gyz:A
1gz1:A
1gz2:A
1gz7:A
1gz7:B
1gz7:C
1gz7:D
1gz8:A
1gz9:A
1gzb:A
1gzc:A
1gzf:A
1gzf:B
1gzf:C
1gzf:D
1gzg:A
1gzg:B
1gzi:A
1gzj:A
1gzj:B
1gzl:A
1gzl:B
1gzl:C
1gzl:D
1gzt:A
1gzt:B
1gzt:C
1gzt:D
1gzw:A
1gzw:B
1h00:A
1h01:A
1h03:P
1h03:Q
1h05:A
1h07:A
1h08:A
1h0a:A
1h0b:A
1h0b:B
1h0h:A
1h0h:B
1h0h:K
1h0h:L
1h0j:A
1h0j:B
1h0j:C
1h0l:A
1h0p:A
1h0s:A
1h0t:A
1h0t:B
1h0v:A
1h0z:A
1h10:A
1h11:A
1h12:A
1h13:A
1h14:A
1h16:A
1h17:A
1h1a:A
1h1a:B
1h1i:A
1h1i:B
1h1i:C
1h1i:D
1h1l:A
1h1l:B
1h1l:C
1h1l:D
1h1m:A
1h1m:B
1h1m:C
1h1m:D
1h1n:A
1h1n:B
1h1t:A
1h1t:B
1h1x:A
1h1y:A
1h1y:B
1h20:A
1h2a:L
1h2a:S
1h2b:A
1h2b:B
1h2e:A
1h2j:A
1h2o:A
1h2r:L
1h2r:S
1h2s:A
1h2s:B
1h2w:A
1h2x:A
1h2y:A
1h2z:A
1h32:A
1h32:B
1h33:A
1h33:B
1h3h:A
1h3h:B
1h3z:A
1h41:A
1h41:B
1h45:A
1h46:X
1h47:A
1h47:B
1h47:C
1h47:D
1h47:E
1h47:F
1h49:A
1h49:B
1h4a:X
1h4b:A
1h4c:A
1h4d:A
1h4e:A
1h4g:A
1h4g:B
1h4h:A
1h4h:B
1h4h:C
1h4h:D
1h4i:A
1h4i:B
1h4i:C
1h4i:D
1h4o:A
1h4o:B
1h4o:C
1h4o:D
1h4o:E
1h4o:F
1h4o:G
1h4o:H
1h4p:A
1h4p:B
1h4r:A
1h4r:B
1h4w:A
1h4x:A
1h4x:B
1h4y:A
1h4y:B
1h50:A
1h51:A
1h55:A
1h57:A
1h58:A
1h5a:A
1h5b:A
1h5b:B
1h5b:C
1h5b:D
1h5c:A
1h5d:A
1h5e:A
1h5f:A
1h5g:A
1h5h:A
1h5i:A
1h5j:A
1h5k:A
1h5l:A
1h5m:A
1h5o:A
1h5p:A
1h5q:A
1h5q:B
1h5q:C
1h5q:D
1h5q:E
1h5q:F
1h5q:G
1h5q:H
1h5q:I
1h5q:J
1h5q:K
1h5q:L
1h5r:A
1h5r:B
1h5r:C
1h5r:D
1h5t:A
1h5t:B
1h5t:C
1h5t:D
1h5u:A
1h5v:A
1h5x:A
1h5x:B
1h60:A
1h61:A
1h62:A
1h63:A
1h64:1
1h64:2
1h64:A
1h64:B
1h64:C
1h64:D
1h64:E
1h64:F
1h64:G
1h64:H
1h64:I
1h64:J
1h64:K
1h64:L
1h64:M
1h64:N
1h64:O
1h64:P
1h64:Q
1h64:R
1h64:S
1h64:T
1h64:U
1h64:V
1h64:W
1h64:X
1h64:Y
1h64:Z
1h67:A
1h69:A
1h69:B
1h69:C
1h69:D
1h6h:A
1h6l:A
1h6m:A
1h6q:A
1h6r:A
1h6r:B
1h6r:C
1h6t:A
1h6u:A
1h6w:A
1h6w:B
1h70:A
1h72:C
1h74:A
1h74:B
1h74:C
1h74:D
1h75:A
1h7c:A
1h7d:A
1h7e:A
1h7e:B
1h7i:A
1h7j:A
1h7l:A
1h7m:A
1h7n:A
1h7o:A
1h7p:A
1h7v:A
1h7w:A
1h7w:B
1h7w:C
1h7w:D
1h7y:A
1h7z:A
1h7z:B
1h7z:C
1h80:A
1h80:B
1h82:A
1h82:B
1h82:C
1h83:A
1h83:B
1h83:C
1h87:A
1h8b:A
1h8b:B
1h8c:A
1h8d:H
1h8d:I
1h8d:L
1h8i:H
1h8i:I
1h8i:L
1h8m:A
1h8n:A
1h8p:A
1h8p:B
1h8u:A
1h8u:B
1h8v:A
1h8v:B
1h8v:C
1h8v:D
1h8v:E
1h8v:F
1h8z:A
1h8z:B
1h91:A
1h91:B
1h92:A
1h95:A
1h96:A
1h97:A
1h97:B
1h98:A
1h99:A
1h9c:A
1h9e:A
1h9f:A
1h9h:E
1h9h:I
1h9i:E
1h9i:I
1h9j:A
1h9k:A
1h9l:B
1h9m:A
1h9m:B
1h9n:A
1h9o:A
1h9o:B
1h9r:A
1h9r:B
1h9s:A
1h9s:B
1ha1:A
1ha6:A
1ha8:A
1ha9:A
1haa:A
1haa:B
1hae:A
1haf:A
1haj:A
1haj:B
1han:A
1hau:A
1haw:A
1hax:B
1hay:B
1haz:B
1hb1:A
1hb2:A
1hb3:A
1hb4:A
1hbb:A
1hbb:B
1hbb:C
1hbb:D
1hbg:A
1hbi:A
1hbi:B
1hbm:A
1hbm:B
1hbm:C
1hbm:D
1hbm:E
1hbm:F
1hbn:A
1hbn:B
1hbn:C
1hbn:D
1hbn:E
1hbn:F
1hbo:A
1hbo:B
1hbo:C
1hbo:D
1hbo:E
1hbo:F
1hbp:A
1hbq:A
1hbu:A
1hbu:B
1hbu:C
1hbu:D
1hbu:E
1hbu:F
1hbw:A
1hbw:B
1hbz:A
1hc0:A
1hc9:A
1hc9:B
1hc9:C
1hc9:D
1hcb:A
1hcc:A
1hcd:A
1hce:A
1hch:A
1hcj:A
1hcj:B
1hcj:C
1hcj:D
1hck:A
1hcl:A
1hcp:A
1hcs:A
1hcs:B
1hct:A
1hct:B
1hcv:A
1hcw:A
1hcz:A
1hd2:A
1hd3:A
1hd4:A
1hd5:A
1hd6:A
1hd9:A
1hdh:A
1hdh:B
1hdi:A
1hdj:A
1hdk:A
1hdl:A
1hdn:A
1hdo:A
1hds:A
1hds:B
1hds:C
1hds:D
1hdu:A
1hdu:B
1hdu:D
1hdu:E
1he2:A
1he3:A
1he4:A
1he5:A
1hee:A
1hee:B
1hee:D
1hee:E
1heh:C
1hej:C
1hel:A
1hem:A
1hen:A
1heo:A
1hep:A
1heq:A
1her:A
1het:A
1het:B
1heu:A
1heu:B
1hev:A
1hew:A
1hf3:A
1hf3:B
1hf4:A
1hf4:B
1hf6:A
1hf9:A
1hf9:B
1hfb:A
1hfb:B
1hfb:C
1hfb:D
1hfb:E
1hfb:F
1hfb:G
1hfb:H
1hfc:A
1hfe:L
1hfe:M
1hfe:S
1hfe:T
1hff:A
1hfg:A
1hfh:A
1hfi:A
1hfn:A
1hfo:A
1hfo:B
1hfo:C
1hfo:D
1hfo:E
1hfo:F
1hfs:A
1hfu:A
1hfw:A
1hfw:B
1hfw:C
1hfw:D
1hfx:A
1hg0:A
1hg0:B
1hg0:C
1hg0:D
1hg1:A
1hg1:B
1hg1:C
1hg1:D
1hg7:A
1hg8:A
1hgx:A
1hgx:B
1hh5:A
1hh7:A
1hh8:A
1hhl:A
1hhn:A
1hhv:A
1hhz:B
1hi2:A
1hi3:A
1hi4:A
1hi5:A
1hi7:A
1hi7:B
1hic:A
1hiq:A
1hiq:B
1his:A
1his:B
1hit:A
1hit:B
1hj0:A
1hj3:A
1hj3:B
1hj4:A
1hj4:B
1hj5:A
1hj5:B
1hj7:A
1hj8:A
1hj9:A
1hjd:A
1hje:A
1hjf:A
1hjg:A
1hjj:A
1hjm:A
1hjn:A
1hjs:A
1hjs:B
1hjs:C
1hjs:D
1hjt:A
1hjx:A
1hjx:B
1hjx:C
1hjx:D
1hjz:A
1hjz:B
1hk0:X
1hk6:A
1hka:A
1hkh:A
1hkh:B
1hkk:A
1hko:A
1hks:A
1hkt:A
1hky:A
1hl2:A
1hl2:B
1hl2:C
1hl2:D
1hl4:A
1hl4:B
1hl4:C
1hl4:D
1hl5:A
1hl5:B
1hl5:C
1hl5:D
1hl5:E
1hl5:F
1hl5:G
1hl5:H
1hl5:I
1hl5:J
1hl5:K
1hl5:L
1hl5:M
1hl5:N
1hl5:O
1hl5:P
1hl5:Q
1hl5:S
1hl7:A
1hl7:B
1hle:A
1hle:B
1hll:A
1hlq:A
1hlq:B
1hlq:C
1hls:A
1hls:B
1hlw:A
1hly:A
1hm5:A
1hm5:B
1hm6:A
1hm6:B
1hm9:A
1hm9:B
1hml:A
1hmr:A
1hms:A
1hmt:A
1hn0:A
1hn2:A
1hn2:B
1hn3:A
1hn4:A
1hn4:B
1hn6:A
1hna:A
1hnd:A
1hne:E
1hne:I
1hnh:A
1hnj:A
1hnk:A
1hnl:A
1hny:A
1ho0:A
1ho2:A
1ho7:A
1ho9:A
1hod:A
1hof:A
1hov:A
1hoy:A
1hoy:B
1hoz:A
1hoz:B
1hp1:A
1hp2:A
1hp3:A
1hp8:A
1hp9:A
1hpg:A
1hpg:B
1hph:A
1hpi:A
1hpj:A
1hpk:A
1hpm:A
1hpu:A
1hpu:B
1hpu:C
1hpu:D
1hpv:A
1hpv:B
1hpw:A
1hpy:A
1hq0:A
1hq2:A
1hq8:A
1hqb:A
1hqi:A
1hqj:A
1hqj:B
1hqj:C
1hqj:D
1hqj:E
1hqj:F
1hqj:G
1hqj:H
1hqj:I
1hqj:J
1hqj:K
1hqj:L
1hqk:A
1hqk:B
1hqk:C
1hqk:D
1hqk:E
1hqq:A
1hqq:B
1hqq:C
1hqq:D
1hqq:E
1hqq:F
1hqq:G
1hqq:H
1hqs:A
1hqs:B
1hr1:A
1hrc:A
1hrd:A
1hrd:B
1hrd:C
1hre:A
1hrf:A
1hrj:A
1hrj:B
1hrl:A
1hrm:A
1hrn:A
1hrn:B
1hrq:A
1hrr:A
1hs5:A
1hs5:B
1hs6:A
1hs7:A
1hsb:A
1hsb:B
1hsh:A
1hsh:B
1hsh:C
1hsh:D
1hsl:A
1hsl:B
1hsq:A
1hsr:A
1hsx:A
1hsy:A
1ht3:A
1ht6:A
1ht9:A
1ht9:B
1hta:A
1hth:A
1htr:B
1htr:P
1htv:A
1htv:B
1htv:C
1htv:D
1htv:E
1htv:F
1htv:G
1htv:H
1htv:I
1htv:J
1htv:K
1htv:L
1htw:A
1htw:B
1htw:C
1htx:A
1hty:A
1hu5:A
1hu6:A
1hu7:A
1hui:A
1hui:B
1hum:A
1hum:B
1hun:A
1hun:B
1huq:A
1hv0:A
1hv1:A
1hv2:A
1hv2:B
1hv7:A
1hvb:A
1hvc:A
1hvh:A
1hvh:B
1hvi:A
1hvi:B
1hvk:A
1hvk:B
1hvl:A
1hvl:B
1hvr:A
1hvr:B
1hvw:A
1hvy:A
1hvy:B
1hvy:C
1hvy:D
1hvz:A
1hw1:A
1hw1:B
1hw5:A
1hw5:B
1hw6:A
1hwr:A
1hwr:B
1hww:A
1hx0:A
1hx1:A
1hx1:B
1hx2:A
1hx6:A
1hx6:B
1hx6:C
1hxh:A
1hxh:B
1hxh:C
1hxh:D
1hxi:A
1hxk:A
1hxl:A
1hxl:B
1hxl:C
1hxl:D
1hxn:A
1hxp:A
1hxp:B
1hxq:A
1hxq:B
1hxr:A
1hxr:B
1hxv:A
1hxw:A
1hxw:B
1hxz:A
1hxz:B
1hxz:C
1hxz:D
1hy3:A
1hy3:B
1hy7:A
1hy7:B
1hy8:A
1hy9:A
1hye:A
1hyf:A
1hyi:A
1hyj:A
1hyk:A
1hyl:A
1hyl:B
1hym:A
1hym:B
1hyo:A
1hyo:B
1hyp:A
1hyt:A
1hyv:A
1hyw:A
1hz1:A
1hz3:A
1hz4:A
1hz5:A
1hz5:B
1hz6:A
1hz6:B
1hz6:C
1hz8:A
1hz9:A
1hz9:B
1hza:A
1hza:B
1hzb:A
1hzb:B
1hzc:A
1hzc:B
1hze:A
1hze:B
1hzg:A
1hzj:A
1hzj:B
1hzk:A
1hzl:A
1hzm:A
1hzn:A
1hzo:A
1hzo:B
1hzt:A
1hzy:A
1hzy:B
1i02:A
1i06:A
1i07:A
1i07:B
1i0b:A
1i0b:B
1i0d:A
1i0d:B
1i0h:A
1i0h:B
1i0l:A
1i0l:B
1i0r:A
1i0r:B
1i0s:A
1i0s:B
1i0u:A
1i0v:A
1i0x:A
1i0x:B
1i0x:C
1i0x:D
1i12:A
1i12:B
1i12:C
1i12:D
1i13:A
1i13:B
1i14:A
1i14:B
1i16:A
1i17:A
1i18:A
1i18:B
1i19:A
1i19:B
1i1d:A
1i1d:B
1i1d:C
1i1d:D
1i1j:A
1i1j:B
1i1n:A
1i1q:A
1i1q:B
1i1s:A
1i1w:A
1i1x:A
1i1z:A
1i20:A
1i22:A
1i22:B
1i22:C
1i22:D
1i24:A
1i25:A
1i26:A
1i27:A
1i2a:A
1i2b:A
1i2c:A
1i2e:A
1i2f:A
1i2g:A
1i2h:A
1i2k:A
1i2m:A
1i2m:B
1i2m:C
1i2m:D
1i2s:A
1i2s:B
1i2t:A
1i2u:A
1i2v:A
1i2w:A
1i2w:B
1i35:A
1i39:A
1i3c:A
1i3c:B
1i3d:A
1i3d:B
1i3e:A
1i3e:B
1i3h:A
1i3i:A
1i3k:A
1i3k:B
1i3l:A
1i3l:B
1i3m:A
1i3m:B
1i3n:A
1i3n:B
1i3u:A
1i40:A
1i42:A
1i45:A
1i45:B
1i4f:A
1i4f:B
1i4f:C
1i4u:A
1i4u:B
1i4v:A
1i4v:B
1i4y:A
1i4y:B
1i4y:C
1i4y:D
1i4y:E
1i4y:F
1i4y:G
1i4y:H
1i52:A
1i53:A
1i53:B
1i54:A
1i54:B
1i56:A
1i58:A
1i58:B
1i59:A
1i59:B
1i5a:A
1i5a:B
1i5b:A
1i5b:B
1i5c:A
1i5c:B
1i5f:A
1i5f:B
1i5g:A
1i5h:B
1i5h:W
1i5j:A
1i5q:A
1i5q:B
1i5r:A
1i5t:A
1i5u:A
1i5x:A
1i60:A
1i6c:A
1i6d:A
1i6e:A
1i6f:A
1i6g:A
1i6k:A
1i6l:A
1i6m:A
1i6n:A
1i6s:A
1i6t:A
1i6w:A
1i6w:B
1i6y:A
1i6z:A
1i70:A
1i70:B
1i71:A
1i73:A
1i76:A
1i77:A
1i7b:A
1i7b:B
1i7e:A
1i7h:A
1i7h:B
1i7h:C
1i7k:A
1i7k:B
1i7n:A
1i7n:B
1i7o:A
1i7o:B
1i7o:C
1i7o:D
1i7q:A
1i7q:B
1i7q:C
1i7q:D
1i7u:A
1i7u:B
1i7u:C
1i7u:D
1i7u:E
1i7u:F
1i82:A
1i86:A
1i87:A
1i88:A
1i88:B
1i89:A
1i89:B
1i8a:A
1i8b:A
1i8b:B
1i8c:A
1i8e:A
1i8f:A
1i8f:B
1i8f:C
1i8f:D
1i8f:E
1i8f:F
1i8f:G
1i8g:A
1i8g:B
1i8h:A
1i8h:B
1i8j:A
1i8j:B
1i8k:A
1i8k:B
1i8k:C
1i8o:A
1i8p:A
1i8p:B
1i8p:C
1i8p:D
1i8u:A
1i8v:A
1i8v:B
1i8x:A
1i8y:A
1i8z:A
1i92:A
1i93:A
1i98:A
1i9c:A
1i9c:B
1i9c:C
1i9c:D
1i9d:A
1i9g:A
1i9l:A
1i9m:A
1i9n:A
1i9o:A
1i9p:A
1i9q:A
1i9s:A
1i9t:A
1i9z:A
1ia1:A
1ia1:B
1ia2:A
1ia2:B
1ia3:A
1ia3:B
1ia4:A
1ia4:B
1ia6:A
1ia8:A
1iaa:A
1iab:A
1iae:A
1iak:A
1iak:B
1iak:P
1iap:A
1iat:A
1iav:A
1iaz:A
1iaz:B
1ib7:A
1ib9:A
1iba:A
1ibe:A
1ibe:B
1ibi:A
1ibn:A
1ibo:A
1ibx:A
1ibx:B
1iby:A
1iby:B
1iby:C
1iby:D
1ic6:A
1ic9:A
1ica:A
1ich:A
1icj:A
1icj:B
1icj:C
1icl:A
1icm:A
1icn:A
1ico:A
1icp:A
1icp:B
1icr:A
1icr:B
1icu:A
1icu:B
1icu:C
1icu:D
1icx:A
1icy:A
1id0:A
1id6:A
1id7:A
1id8:A
1ida:A
1ida:B
1idg:A
1idg:B
1idh:A
1idh:B
1idi:A
1idk:A
1idl:A
1ido:A
1idp:A
1idp:B
1idp:C
1idr:A
1idr:B
1ie0:A
1ie5:A
1ie6:A
1ie7:A
1ie7:B
1ie7:C
1ie8:A
1ie9:A
1iee:A
1ieh:A
1iej:A
1ien:A
1ieo:A
1iet:A
1ieu:A
1iez:A
1if4:A
1if7:A
1if8:A
1ifb:A
1ifc:A
1ifr:A
1ift:A
1ig0:A
1ig0:B
1ig1:A
1ig3:A
1ig3:B
1ig5:A
1igd:A
1igl:A
1igq:A
1igq:B
1igq:C
1igq:D
1igv:A
1ih0:A
1ih8:A
1ih8:B
1ih9:A
1ihb:A
1ihb:B
1ihc:A
1ihg:A
1ihj:A
1ihj:B
1ihj:C
1ihj:D
1iho:A
1iho:B
1ihq:A
1ihq:B
1ihr:A
1ihr:B
1ihz:A
1ii3:A
1ii5:A
1iib:A
1iib:B
1iie:A
1iie:B
1iie:C
1iij:A
1iio:A
1iiq:A
1iiq:B
1iir:A
1iit:A
1iiw:A
1iiy:A
1ij0:A
1ij0:B
1ij0:C
1ij1:A
1ij1:B
1ij1:C
1ij2:A
1ij2:B
1ij2:C
1ij3:A
1ij3:B
1ij3:C
1ija:A
1ijb:A
1ijc:A
1ijh:A
1ijn:A
1ijn:B
1ijp:A
1ijq:A
1ijq:B
1ijt:A
1iju:A
1iju:B
1iju:C
1iju:D
1ijv:A
1ijv:B
1ijx:A
1ijx:B
1ijx:C
1ijx:D
1ijx:E
1ijx:F
1ijy:A
1ijy:B
1ijz:A
1ik0:A
1ik8:A
1ikc:A
1ike:A
1ikg:A
1iki:A
1ikj:A
1ikl:A
1ikm:A
1iko:P
1ikp:A
1ikq:A
1ikt:A
1iku:A
1il6:A
1il8:A
1il8:B
1ilf:A
1ilk:A
1ilo:A
1ilp:A
1ilp:B
1ilp:C
1ilq:A
1ilq:B
1ilq:C
1im1:A
1im5:A
1im6:A
1im7:A
1imi:A
1iml:A
1imo:A
1imp:A
1imq:A
1imt:A
1imw:A
1imx:A
1in1:A
1in2:A
1in3:A
1inc:A
1ini:A
1inj:A
1inl:A
1inl:B
1inl:C
1inl:D
1inn:A
1inn:B
1inu:A
1inz:A
1io0:A
1io3:A
1io6:A
1io6:B
1io7:A
1io7:B
1iog:A
1iog:B
1ioh:A
1ioh:B
1ioj:A
1iom:A
1ioo:A
1ioo:B
1iop:A
1ioq:A
1ior:A
1ios:A
1iot:A
1iou:A
1iow:A
1iox:A
1ip0:A
1ip1:A
1ip2:A
1ip3:A
1ip3:B
1ip4:A
1ip5:A
1ip6:A
1ip7:A
1ip7:B
1ip9:A
1ipg:A
1iq3:A
1iq5:A
1iq5:B
1iq6:A
1iq6:B
1iq9:A
1iqb:A
1iqb:B
1iqc:A
1iqc:B
1iqc:C
1iqc:D
1iqo:A
1iqq:A
1iqs:A
1iqy:A
1iqy:B
1iqz:A
1ir0:A
1ir1:A
1ir1:B
1ir1:C
1ir1:D
1ir1:S
1ir1:T
1ir1:U
1ir1:V
1ir2:1
1ir2:2
1ir2:3
1ir2:4
1ir2:5
1ir2:6
1ir2:7
1ir2:8
1ir2:A
1ir2:B
1ir2:C
1ir2:D
1ir2:E
1ir2:F
1ir2:G
1ir2:H
1ir2:I
1ir2:J
1ir2:K
1ir2:L
1ir2:M
1ir2:N
1ir2:O
1ir2:P
1ir2:S
1ir2:T
1ir2:U
1ir2:V
1ir2:W
1ir2:X
1ir2:Y
1ir2:Z
1ir3:A
1ir3:B
1ir7:A
1ir8:A
1ir9:A
1irb:A
1ird:A
1ird:B
1ire:A
1ire:B
1irf:A
1irg:A
1irh:A
1irl:A
1irn:A
1iro:A
1irp:A
1irq:A
1irq:B
1irr:A
1irs:A
1irs:B
1irv:A
1iry:A
1is0:A
1is0:B
1is3:A
1is4:A
1is6:A
1is9:A
1isa:A
1isa:B
1isb:A
1isb:B
1isc:A
1isc:B
1isk:A
1isk:B
1iso:A
1isp:A
1ist:A
1ist:B
1isu:A
1isu:B
1it1:A
1it2:A
1it2:B
1it4:A
1it5:A
1itf:A
1iti:A
1itl:A
1itm:A
1itp:A
1itt:A
1itt:B
1itt:C
1itv:A
1itv:B
1itw:A
1itw:B
1itw:C
1itw:D
1itx:A
1iu0:A
1iu1:A
1iu1:B
1iu2:A
1iu5:A
1iu6:A
1iu7:A
1iu7:B
1iu8:A
1iu8:B
1iua:A
1iue:A
1iue:B
1iuj:A
1iuj:B
1iuk:A
1iup:A
1iuq:A
1iur:A
1iuy:A
1iuz:A
1iv0:A
1iv1:A
1iv1:B
1iv1:C
1iv1:D
1iv1:E
1iv1:F
1iv2:A
1iv2:B
1iv2:C
1iv2:D
1iv2:E
1iv2:F
1iv3:A
1iv3:B
1iv3:C
1iv3:D
1iv3:E
1iv3:F
1iv4:A
1iv4:B
1iv4:C
1iv4:D
1iv4:E
1iv4:F
1iv7:A
1iv7:B
1iv8:A
1iv9:A
1iv9:B
1iva:A
1ivd:A
1ivg:A
1ivj:A
1ivm:A
1ivn:A
1ivt:A
1ivu:A
1ivu:B
1ivw:A
1ivw:B
1ivz:A
1iw0:A
1iw0:B
1iw0:C
1iw1:A
1iw1:B
1iw1:C
1iw2:A
1iw4:A
1iwb:A
1iwb:B
1iwb:E
1iwb:G
1iwb:L
1iwb:M
1iwc:A
1iwd:A
1iwf:A
1iwh:A
1iwh:B
1iwl:A
1iwm:A
1iwm:B
1iwt:A
1iwu:A
1iwv:A
1iww:A
1iwx:A
1iwy:A
1iwz:A
1ix0:A
1ix1:A
1ix1:B
1ix2:A
1ix2:B
1ix4:A
1ix5:A
1ix9:A
1ix9:B
1ixa:A
1ixb:A
1ixb:B
1ixd:A
1ixg:A
1ixh:A
1ixi:A
1ixk:A
1ixl:A
1ixt:A
1ixu:A
1iy3:A
1iy4:A
1iy5:A
1iy6:A
1iy8:A
1iy8:B
1iy8:C
1iy8:D
1iy8:E
1iy8:F
1iy8:G
1iy8:H
1iyb:A
1iyb:B
1iyc:A
1iye:A
1iye:B
1iye:C
1iyf:A
1iyg:A
1iyh:A
1iyh:B
1iyh:C
1iyh:D
1iyi:A
1iyi:B
1iyi:C
1iyi:D
1iyn:A
1iyo:A
1iyr:A
1iys:A
1iyt:A
1iyu:A
1iyv:A
1iyy:A
1iz7:A
1izc:A
1izd:A
1ize:A
1izh:A
1izh:B
1izm:A
1izp:A
1izq:A
1izr:A
1j02:A
1j03:A
1j05:A
1j05:B
1j05:H
1j05:L
1j09:A
1j0f:A
1j0g:A
1j0h:A
1j0h:B
1j0o:A
1j0p:A
1j0q:A
1j0s:A
1j0t:A
1j16:A
1j1b:A
1j1b:B
1j1f:A
1j1g:A
1j1i:A
1j1m:A
1j1n:A
1j1n:B
1j1o:H
1j1o:L
1j1o:Y
1j1p:H
1j1p:L
1j1p:Y
1j1q:A
1j1r:A
1j1x:H
1j1x:L
1j1x:Y
1j1y:A
1j1y:B
1j22:A
1j23:A
1j24:A
1j25:A
1j26:A
1j27:A
1j2a:A
1j2j:A
1j2j:B
1j2l:A
1j2m:A
1j2n:A
1j2o:A
1j2r:A
1j2r:B
1j2r:C
1j2r:D
1j2t:A
1j2t:B
1j2t:C
1j2t:D
1j2t:E
1j2t:F
1j2u:A
1j2u:B
1j2u:C
1j2u:D
1j2u:E
1j2u:F
1j2w:A
1j2w:B
1j2w:C
1j2w:D
1j30:A
1j30:B
1j31:A
1j31:B
1j31:C
1j31:D
1j34:A
1j34:B
1j34:C
1j35:A
1j35:B
1j35:C
1j39:A
1j3a:A
1j3f:A
1j3g:A
1j3q:A
1j3q:B
1j3s:A
1j3t:A
1j3w:A
1j3w:B
1j3w:C
1j3w:D
1j3y:A
1j3y:B
1j3y:C
1j3y:D
1j3y:E
1j3y:F
1j3y:G
1j3y:H
1j3z:A
1j3z:B
1j3z:C
1j3z:D
1j3z:E
1j3z:F
1j3z:G
1j3z:H
1j40:A
1j40:B
1j40:C
1j40:D
1j40:E
1j40:F
1j40:G
1j40:H
1j41:A
1j41:B
1j41:C
1j41:D
1j41:E
1j41:F
1j41:G
1j41:H
1j48:A
1j48:B
1j4a:A
1j4a:B
1j4a:C
1j4a:D
1j4h:A
1j4i:A
1j4k:A
1j4k:P
1j4l:A
1j4l:P
1j4m:A
1j4o:A
1j4p:A
1j4p:B
1j4q:A
1j4q:B
1j4r:A
1j4r:B
1j4r:D
1j4v:A
1j4v:B
1j52:A
1j53:A
1j54:A
1j56:A
1j57:A
1j58:A
1j5b:A
1j5c:A
1j5d:A
1j5h:A
1j5i:A
1j5j:A
1j5l:A
1j5m:A
1j5p:A
1j5w:A
1j5w:B
1j5x:A
1j6o:A
1j6p:A
1j6q:A
1j6t:A
1j6t:B
1j6y:A
1j6z:A
1j71:A
1j74:A
1j77:A
1j79:A
1j79:B
1j7a:A
1j7b:A
1j7c:A
1j7d:A
1j7d:B
1j7g:A
1j7h:A
1j7h:B
1j7h:C
1j7m:A
1j7o:A
1j7p:A
1j7q:A
1j7r:A
1j7x:A
1j7y:A
1j7y:B
1j7y:C
1j7y:D
1j83:A
1j83:B
1j8a:A
1j8b:A
1j8c:A
1j8e:A
1j8f:A
1j8f:B
1j8f:C
1j8i:A
1j8k:A
1j8n:A
1j8q:A
1j8r:A
1j8t:A
1j8u:A
1j8z:A
1j96:A
1j96:B
1j97:A
1j97:B
1j98:A
1j99:A
1j9b:A
1j9e:A
1j9i:A
1j9i:B
1j9j:A
1j9j:B
1j9l:A
1j9l:B
1j9m:A
1j9o:A
1j9q:A
1j9q:B
1j9q:C
1j9s:A
1j9s:B
1j9s:C
1j9t:A
1j9t:B
1j9t:C
1j9v:A
1j9y:A
1ja1:A
1ja1:B
1ja9:A
1jaa:A
1jab:A
1jae:A
1jah:A
1jai:A
1jaj:A
1jak:A
1jap:A
1jar:A
1jas:A
1jat:A
1jat:B
1jau:A
1jav:A
1jax:A
1jax:B
1jay:A
1jay:B
1jb3:A
1jb6:A
1jb6:B
1jb9:A
1jba:A
1jbc:A
1jbd:A
1jbd:B
1jbe:A
1jbf:A
1jbh:A
1jbi:A
1jbj:A
1jbk:A
1jbl:A
1jbm:A
1jbm:B
1jbm:C
1jbm:D
1jbm:E
1jbm:F
1jbm:G
1jbn:A
1jbo:A
1jbo:B
1jbv:A
1jbw:A
1jby:A
1jbz:A
1jc1:A
1jc1:B
1jc1:C
1jc2:A
1jc6:A
1jc8:A
1jcc:A
1jcc:B
1jcc:C
1jcd:A
1jcd:B
1jcd:C
1jci:A
1jcj:A
1jcj:B
1jcl:A
1jcl:B
1jco:A
1jco:B
1jcp:A
1jcu:A
1jcv:A
1jcx:A
1jcx:B
1jcy:A
1jcy:B
1jcz:A
1jcz:B
1jd0:A
1jd0:B
1jd1:A
1jd1:B
1jd1:C
1jd1:D
1jd1:E
1jd1:F
1jd5:A
1jd5:B
1jd8:A
1jdc:A
1jdd:A
1jdh:A
1jdh:B
1jdk:A
1jdl:A
1jdm:A
1jdo:A
1jdq:A
1jdr:A
1jds:A
1jds:B
1jds:C
1jds:D
1jds:E
1jds:F
1jdw:A
1je0:A
1je0:B
1je0:C
1je1:A
1je1:B
1je1:C
1je1:D
1je1:E
1je1:F
1je3:A
1je4:A
1je9:A
1jef:A
1jeg:A
1jeg:B
1jei:A
1jek:A
1jek:B
1jem:A
1jer:A
1jet:A
1jeu:A
1jev:A
1jex:A
1jf0:A
1jf1:A
1jf1:B
1jf1:C
1jf2:A
1jf3:A
1jf4:A
1jf8:A
1jfb:A
1jfc:A
1jfj:A
1jfk:A
1jfl:A
1jfl:B
1jfn:A
1jfp:A
1jfq:H
1jfq:L
1jfr:A
1jfr:B
1jfu:A
1jfu:B
1jfw:A
1jfx:A
1jg1:A
1jg2:A
1jg4:A
1jg6:A
1jg7:A
1jg8:A
1jg8:B
1jg8:C
1jg8:D
1jg9:A
1jgd:A
1jgd:B
1jgd:C
1jgk:A
1jgm:A
1jgm:B
1jgt:A
1jgt:B
1jgu:H
1jgu:L
1jgv:H
1jgv:L
1jh3:A
1jh6:A
1jh6:B
1jh8:A
1jhb:A
1jhd:A
1jhf:A
1jhf:B
1jhg:A
1jhj:A
1jhs:A
1ji1:A
1ji1:B
1ji7:A
1ji7:B
1ji7:C
1ji8:A
1ji9:A
1jie:A
1jie:B
1jif:A
1jif:B
1jig:A
1jig:B
1jig:C
1jig:D
1jiq:A
1jiq:B
1jiq:C
1jiq:D
1jis:A
1jit:A
1jiw:I
1jiw:P
1jix:A
1jiy:A
1jj0:A
1jj1:A
1jj3:A
1jj3:B
1jjd:A
1jje:A
1jje:B
1jjf:A
1jjg:A
1jjj:A
1jjq:A
1jjs:A
1jjt:A
1jjt:B
1jjw:A
1jjw:B
1jjw:C
1jjx:A
1jjz:A
1jk3:A
1jk7:A
1jka:A
1jkb:A
1jkc:A
1jkd:A
1jke:A
1jke:B
1jke:C
1jke:D
1jkg:A
1jkg:B
1jkl:A
1jkm:A
1jkm:B
1jkn:A
1jks:A
1jku:A
1jku:B
1jku:C
1jku:D
1jku:E
1jku:F
1jkv:A
1jkv:B
1jkv:C
1jkv:D
1jkv:E
1jkv:F
1jkx:A
1jkx:B
1jkx:C
1jkx:D
1jkz:A
1jl0:A
1jl0:B
1jl1:A
1jl2:A
1jl2:B
1jl2:C
1jl2:D
1jl3:A
1jl3:B
1jl3:C
1jl3:D
1jl6:A
1jl7:A
1jli:A
1jlj:A
1jlj:B
1jlj:C
1jln:A
1jlo:A
1jlp:A
1jlt:A
1jlt:B
1jlv:A
1jlv:B
1jlv:C
1jlv:D
1jlv:E
1jlv:F
1jlz:A
1jm0:A
1jm0:B
1jm0:C
1jm0:D
1jm0:E
1jm0:F
1jm1:A
1jm4:A
1jm4:B
1jm7:A
1jm7:B
1jmk:C
1jmk:O
1jml:A
1jmn:A
1jmp:A
1jmq:A
1jmq:P
1jmv:A
1jmv:B
1jmv:C
1jmv:D
1jmw:A
1jmx:A
1jmx:B
1jmx:G
1jn2:P
1jn4:A
1jn4:B
1jn7:A
1jnd:A
1jne:A
1jni:A
1jnj:A
1jno:A
1jno:B
1jnr:A
1jnr:B
1jnr:C
1jnr:D
1jns:A
1jnt:A
1jny:A
1jny:B
1jo0:A
1jo0:B
1jo3:A
1jo3:B
1jo4:A
1jo4:B
1jo5:A
1jo6:A
1jo8:A
1joh:A
1joh:B
1jok:A
1jol:A
1jol:B
1jom:A
1joo:A
1joq:A
1jor:A
1jou:A
1jou:B
1jou:C
1jou:D
1jou:E
1jou:F
1jov:A
1joy:A
1joy:B
1jp3:A
1jp3:B
1jp4:A
1jp7:A
1jp7:B
1jp7:C
1jp9:A
1jpa:A
1jpa:B
1jpb:A
1jpe:A
1jpn:A
1jpn:B
1jpr:A
1jpr:B
1jps:H
1jps:L
1jps:T
1jpt:H
1jpt:L
1jpu:A
1jpv:A
1jpv:B
1jpv:C
1jpz:A
1jpz:B
1jq0:A
1jq3:A
1jq3:B
1jq3:C
1jq3:D
1jq4:A
1jq5:A
1jq9:A
1jq9:B
1jq9:P
1jqb:A
1jqb:B
1jqb:C
1jqb:D
1jqc:A
1jqc:B
1jqe:A
1jqe:B
1jqf:A
1jqr:A
1jqx:A
1jqx:B
1jqz:A
1jqz:B
1jr0:D
1jr0:E
1jr0:F
1jr0:G
1jr0:H
1jr2:A
1jr2:B
1jr5:A
1jr5:B
1jr6:A
1jr8:A
1jr8:B
1jrb:A
1jrb:B
1jrc:A
1jrc:B
1jrf:A
1jrj:A
1jrl:A
1jrm:A
1jrr:A
1jrr:P
1jrs:A
1jrt:A
1jru:A
1js2:A
1js2:B
1js2:C
1js2:D
1jsa:A
1jsd:A
1jsd:B
1jse:A
1jsf:A
1jsl:A
1jsl:B
1jsl:C
1jsl:D
1jsm:A
1jsm:B
1jsr:A
1jsr:B
1jsr:C
1jsr:D
1jsv:A
1jsz:A
1jt1:A
1jt2:A
1jt3:A
1jt3:B
1jt4:A
1jt4:B
1jt5:A
1jt5:B
1jt7:A
1jt7:B
1jt7:C
1jt7:D
1jt8:A
1jta:A
1jtb:A
1jtc:A
1jtc:B
1jtc:C
1jtc:D
1jtg:A
1jtg:B
1jtg:C
1jtg:D
1jtm:A
1jtp:A
1jtp:B
1jtp:L
1jtp:M
1jtv:A
1ju2:A
1ju2:B
1ju3:A
1ju4:A
1ju5:A
1ju5:B
1ju5:C
1ju8:A
1jub:A
1jub:B
1jue:A
1jue:B
1jug:A
1juh:A
1juh:B
1juh:C
1juh:D
1jun:A
1jun:B
1juv:A
1jv1:A
1jv1:B
1jv4:A
1jv8:A
1jv9:A
1jvb:A
1jvj:A
1jvk:A
1jvk:B
1jvp:P
1jvr:A
1jvu:A
1jvu:B
1jvw:A
1jvy:A
1jw2:A
1jw3:A
1jw6:A
1jw6:B
1jw8:A
1jw9:B
1jw9:D
1jwd:A
1jwd:B
1jwe:A
1jwp:A
1jwq:A
1jwr:A
1jwv:A
1jww:A
1jwx:A
1jwz:A
1jx6:A
1jxb:A
1jxc:A
1jxd:A
1jxf:A
1jxg:A
1jxg:B
1jxj:A
1jxk:A
1jxt:A
1jxu:A
1jxw:A
1jxx:A
1jxy:A
1jxz:A
1jxz:B
1jxz:C
1jy0:A
1jy0:B
1jy1:A
1jy2:N
1jy2:O
1jy2:P
1jy2:Q
1jy2:R
1jy2:S
1jy3:N
1jy3:O
1jy3:P
1jy3:Q
1jy3:R
1jy3:S
1jy4:A
1jy4:B
1jy6:A
1jy6:B
1jy9:A
1jya:A
1jya:B
1jyd:A
1jye:A
1jyh:A
1jyk:A
1jyn:A
1jyn:B
1jyn:C
1jyn:D
1jyo:A
1jyo:B
1jyo:C
1jyo:D
1jyo:E
1jyo:F
1jyr:A
1jyr:L
1jys:A
1jys:B
1jyt:A
1jyv:A
1jyv:B
1jyv:C
1jyv:D
1jyw:A
1jyw:B
1jyw:C
1jyw:D
1jyx:A
1jyx:B
1jyx:C
1jyx:D
1jz3:A
1jz3:B
1jz3:C
1jz3:D
1jz5:A
1jz5:B
1jz5:C
1jz5:D
1jz7:A
1jz7:B
1jz7:C
1jz7:D
1jz8:A
1jz8:B
1jz8:C
1jz8:D
1jze:A
1jzf:A
1jzg:A
1jzh:A
1jzi:A
1jzi:B
1jzj:A
1jzj:B
1jzl:A
1jzl:B
1jzm:A
1jzm:B
1jzo:A
1jzo:B
1jzp:A
1jzt:A
1jzt:B
1jzu:A
1jzw:A
1k04:A
1k06:A
1k07:A
1k07:B
1k09:A
1k09:B
1k0h:A
1k0i:A
1k0m:A
1k0m:B
1k0n:A
1k0n:B
1k0o:A
1k0o:B
1k0p:A
1k0r:A
1k0r:B
1k0s:A
1k0t:A
1k0v:A
1k0x:A
1k0y:A
1k0y:B
1k0y:C
1k0y:D
1k12:A
1k18:A
1k19:A
1k1a:A
1k1b:A
1k1c:A
1k1e:A
1k1e:B
1k1e:C
1k1e:D
1k1e:E
1k1e:F
1k1e:G
1k1e:H
1k1e:I
1k1e:J
1k1e:K
1k1e:L
1k1p:A
1k1t:A
1k1t:B
1k1t:C
1k1u:A
1k1u:B
1k1u:C
1k1z:A
1k20:A
1k20:B
1k21:H
1k21:I
1k21:L
1k22:H
1k22:I
1k22:L
1k26:A
1k26:B
1k27:A
1k2a:A
1k2b:A
1k2b:B
1k2b:C
1k2e:A
1k2e:B
1k2h:A
1k2h:B
1k2i:1
1k2m:A
1k2m:P
1k2n:A
1k2n:P
1k2o:A
1k2o:B
1k2v:N
1k2x:A
1k2x:B
1k2x:C
1k2x:D
1k2y:X
1k30:A
1k33:A
1k34:A
1k36:A
1k37:A
1k38:A
1k38:B
1k3g:A
1k3h:A
1k3i:A
1k3j:A
1k3k:A
1k3l:A
1k3l:B
1k3m:A
1k3m:B
1k3n:A
1k3n:B
1k3o:A
1k3o:B
1k3q:A
1k3q:B
1k3s:A
1k3s:B
1k3t:A
1k3t:B
1k3t:C
1k3t:D
1k3u:A
1k3u:B
1k3y:A
1k3y:B
1k42:A
1k43:A
1k45:A
1k48:A
1k49:A
1k4f:A
1k4f:B
1k4g:A
1k4h:A
1k4i:A
1k4l:A
1k4m:A
1k4m:B
1k4m:C
1k4n:A
1k4o:A
1k4p:A
1k4q:A
1k4u:P
1k4u:S
1k4v:A
1k4v:B
1k4w:A
1k4w:B
1k50:A
1k50:B
1k50:C
1k50:D
1k51:A
1k52:A
1k52:B
1k54:A
1k54:B
1k54:C
1k54:D
1k55:A
1k55:B
1k55:C
1k55:D
1k56:A
1k56:B
1k56:C
1k56:D
1k57:A
1k57:B
1k57:C
1k57:D
1k59:A
1k5b:A
1k5c:A
1k5k:A
1k5n:A
1k5n:B
1k5n:C
1k5o:A
1k5p:A
1k5r:A
1k5r:B
1k5w:A
1k63:A
1k64:A
1k66:A
1k66:B
1k68:A
1k68:B
1k6a:A
1k6d:A
1k6d:B
1k6e:A
1k6f:A
1k6f:B
1k6f:C
1k6f:D
1k6f:E
1k6f:F
1k6i:A
1k6j:A
1k6j:B
1k6k:A
1k6u:A
1k6w:A
1k6x:A
1k70:A
1k72:A
1k72:B
1k75:A
1k75:B
1k76:A
1k77:A
1k7b:A
1k7c:A
1k7f:A
1k7f:B
1k7h:A
1k7h:B
1k7i:A
1k7j:A
1k7k:A
1k7q:A
1k7w:A
1k7w:B
1k7w:C
1k7w:D
1k7x:A
1k7x:B
1k81:A
1k85:A
1k8b:A
1k8m:A
1k8o:A
1k8u:A
1k8v:A
1k8x:A
1k8x:B
1k8y:A
1k8y:B
1k8z:A
1k8z:B
1k91:A
1k92:A
1k94:A
1k94:B
1k95:A
1k96:A
1k9c:A
1k9d:A
1k9e:A
1k9f:A
1k9j:A
1k9j:B
1k9k:A
1k9k:B
1k9p:A
1k9q:A
1k9q:B
1k9r:A
1k9r:B
1k9t:A
1k9u:A
1k9u:B
1k9y:A
1k9z:A
1ka0:A
1ka1:A
1ka5:A
1ka6:A
1ka6:B
1ka7:A
1ka7:B
1kaa:A
1kab:A
1kae:A
1kae:B
1kaf:A
1kaf:B
1kaf:C
1kaf:D
1kaf:E
1kaf:F
1kal:A
1kao:A
1kap:P
1kat:V
1kat:W
1kat:X
1kat:Y
1kax:A
1kay:A
1kaz:A
1kb0:A
1kb7:A
1kb8:A
1kbb:A
1kbc:A
1kbc:B
1kbe:A
1kbf:A
1kbh:A
1kbh:B
1kbk:A
1kbl:A
1kbq:A
1kbq:B
1kbq:C
1kbq:D
1kbr:A
1kbs:A
1kbt:A
1kbv:A
1kbv:B
1kbv:C
1kbv:D
1kbv:E
1kbv:F
1kc4:A
1kc4:B
1kcb:A
1kcc:A
1kcd:A
1kcl:A
1kcn:A
1kco:A
1kcp:A
1kcq:A
1kcv:H
1kcv:L
1kcy:A
1kcz:A
1kcz:B
1kd0:A
1kd0:B
1kd2:A
1kd2:B
1kd2:C
1kd2:D
1kd6:A
1kd8:A
1kd8:B
1kd8:C
1kd8:D
1kd8:E
1kd8:F
1kda:A
1kdb:A
1kde:A
1kdf:A
1kdg:A
1kdg:B
1kdi:A
1kdj:A
1kdk:A
1kdl:A
1kdo:A
1kdo:B
1kdt:A
1kdt:B
1kdu:A
1kdv:A
1kdx:A
1kdx:B
1kdy:A
1kdz:A
1ke1:A
1ke4:A
1ke4:B
1keb:A
1keb:B
1kef:A
1kei:A
1kek:A
1kek:B
1kel:H
1kel:L
1kep:A
1kep:B
1keq:A
1keq:B
1ket:A
1ket:B
1kew:A
1kew:B
1kex:A
1kf2:A
1kf3:A
1kf4:A
1kf5:A
1kf7:A
1kf8:A
1kfb:A
1kfb:B
1kfc:A
1kfc:B
1kfe:A
1kfe:B
1kff:A
1kff:B
1kff:C
1kff:D
1kfg:A
1kfg:B
1kfh:A
1kfj:A
1kfj:B
1kfn:A
1kfp:A
1kfr:A
1kfw:A
1kfz:A
1kg1:A
1kg2:A
1kg3:A
1kg4:A
1kg5:A
1kg6:A
1kg7:A
1kg9:A
1kgb:A
1kgc:D
1kgc:E
1kgd:A
1kgi:A
1kgi:B
1kgi:C
1kgi:D
1kgl:A
1kgm:A
1kgn:A
1kgn:B
1kgn:C
1kgn:D
1kh0:A
1kh0:B
1khb:A
1khc:A
1khd:A
1khd:B
1khd:C
1khd:D
1khi:A
1khq:A
1khx:A
1khy:A
1khy:B
1khy:C
1khy:D
1ki0:A
1kic:A
1kic:B
1kid:A
1kik:A
1kio:A
1kiq:A
1kiq:B
1kiq:C
1kj0:A
1kj5:A
1kj6:A
1kj8:A
1kj8:B
1kj9:A
1kj9:B
1kji:A
1kji:B
1kjj:A
1kjj:B
1kjk:A
1kjl:A
1kjo:A
1kjp:A
1kjq:A
1kjq:B
1kjr:A
1kjs:A
1kjv:A
1kjv:B
1kjv:P
1kjw:A
1kjz:A
1kk0:A
1kk1:A
1kk3:A
1kkd:A
1kkg:A
1kkj:A
1kkk:A
1kko:A
1kko:B
1kkp:A
1kl1:A
1kl3:A
1kl3:B
1kl3:C
1kl3:D
1kl3:E
1kl3:F
1kl3:G
1kl3:H
1kl4:A
1kl4:B
1kl4:C
1kl4:D
1kl5:A
1kl5:B
1kl5:C
1kl5:D
1kl5:E
1kl5:F
1kl5:G
1kl5:H
1kl6:A
1kl8:A
1kl8:B
1kl9:A
1kla:A
1kla:B
1klc:A
1klc:B
1kld:A
1kld:B
1kli:H
1kli:L
1kll:A
1klp:A
1klq:A
1klq:B
1klr:A
1kls:A
1klt:A
1klu:A
1klu:B
1klu:C
1klu:D
1klv:A
1klx:A
1kly:A
1klz:A
1km0:A
1km0:B
1km0:C
1km0:D
1km1:A
1km1:B
1km2:A
1km3:A
1km4:A
1km5:A
1km6:A
1km7:A
1km8:A
1km9:A
1kma:A
1kmd:A
1kmf:A
1kmf:B
1kmg:A
1kmq:A
1kmr:A
1kms:A
1kmt:A
1kmt:B
1kmv:A
1kmx:A
1kmz:A
1kn2:H
1kn2:L
1kn3:A
1kn4:H
1kn4:L
1kn6:A
1kn7:A
1knb:A
1knd:A
1knf:A
1kng:A
1kni:A
1knl:A
1knm:A
1knt:A
1ko3:A
1ko7:A
1ko7:B
1koe:A
1koi:A
1koj:A
1koj:B
1kok:A
1kol:A
1kol:B
1kop:A
1kop:B
1koq:A
1koq:B
1kor:A
1kor:B
1kor:C
1kor:D
1kot:A
1kou:A
1koy:A
1koz:A
1kp4:A
1kp6:A
1kpe:A
1kpe:B
1kpf:A
1kpm:A
1kpm:B
1kpp:A
1kpq:A
1kpt:A
1kpt:B
1kpu:A
1kpu:B
1kpu:P
1kpv:A
1kpv:B
1kpv:P
1kq1:A
1kq1:B
1kq1:H
1kq1:I
1kq1:K
1kq1:M
1kq1:N
1kq1:R
1kq1:S
1kq1:T
1kq1:W
1kq1:Y
1kq3:A
1kq6:A
1kq8:A
1kq9:A
1kqb:A
1kqb:B
1kqb:C
1kqb:D
1kqc:A
1kqc:B
1kqc:C
1kqc:D
1kqd:A
1kqd:B
1kqd:C
1kqd:D
1kqe:A
1kqe:B
1kqf:A
1kqf:B
1kqf:C
1kqh:A
1kqi:A
1kqj:A
1kqk:A
1kqp:A
1kqp:B
1kqr:A
1kqv:A
1kqw:A
1kqx:A
1kqy:A
1kqz:A
1kr0:A
1kr4:A
1kr6:A
1kr7:A
1krh:A
1krh:B
1kri:A
1krl:A
1krl:B
1krl:C
1krl:D
1krn:A
1kro:A
1krw:A
1krx:A
1ks0:A
1ks2:A
1ks2:B
1ks6:A
1ks7:A
1ks8:A
1ks9:A
1ksc:A
1ksd:A
1ksh:A
1ksh:B
1ksm:A
1kso:A
1kso:B
1ksq:A
1ksr:A
1kss:A
1kt3:A
1kt4:A
1kt5:A
1kt6:A
1kt7:A
1kt8:A
1kt8:B
1kt9:A
1kta:A
1kta:B
1ktb:A
1ktg:A
1ktg:B
1kth:A
1kti:A
1ktm:A
1ktn:A
1ktn:B
1kto:A
1ktp:A
1ktp:B
1ktu:A
1ktx:A
1ku1:A
1ku1:B
1ku3:A
1ku8:A
1ku8:B
1ku8:C
1ku8:D
1ku8:E
1ku8:F
1ku8:G
1ku8:H
1kuf:A
1kug:A
1kuh:A
1kui:A
1kuk:A
1kul:A
1kum:A
1kun:A
1kup:A
1kup:B
1kuw:A
1kux:A
1kuz:A
1kuz:B
1kv0:A
1kv0:B
1kv4:A
1kv5:A
1kv5:B
1kv7:A
1kv8:A
1kv8:B
1kv9:A
1kva:A
1kvb:A
1kvc:A
1kvd:A
1kvd:B
1kvd:C
1kvd:D
1kve:A
1kve:B
1kve:C
1kve:D
1kvf:A
1kvg:A
1kvi:A
1kvj:A
1kvl:A
1kvl:B
1kvr:A
1kvu:A
1kvw:A
1kvx:A
1kvy:A
1kvz:A
1kw3:B
1kw5:A
1kw6:B
1kw7:A
1kw9:B
1kwa:A
1kwa:B
1kwd:A
1kwe:A
1kwf:A
1kwg:A
1kwj:A
1kwm:A
1kwm:B
1kwn:A
1kwt:A
1kwt:B
1kwt:C
1kwu:A
1kwu:B
1kwu:C
1kww:A
1kww:B
1kww:C
1kwz:A
1kwz:B
1kwz:C
1kx2:A
1kx6:A
1kx7:A
1kx9:A
1kx9:B
1kxl:A
1kxm:A
1kxn:A
1kxo:A
1kxq:A
1kxq:B
1kxq:C
1kxq:D
1kxq:E
1kxq:F
1kxq:G
1kxq:H
1kxv:A
1kxv:B
1kxv:C
1kxv:D
1kxw:A
1kxx:A
1kxy:A
1ky0:A
1ky2:A
1ky3:A
1kyc:A
1kyf:A
1kyf:P
1kyh:A
1kyj:A
1kyp:A
1kyr:A
1kys:A
1kyt:A
1kyt:B
1kyu:A
1kyu:P
1kza:1
1kza:2
1kzb:1
1kzb:2
1kzc:1
1kzc:2
1kzd:1
1kzd:2
1kze:1
1kze:2
1kzf:A
1kzi:A
1kzi:B
1kzk:A
1kzk:B
1kzq:A
1kzq:B
1kzs:A
1kzt:A
1kzv:A
1kzw:A
1kzx:A
1l00:A
1l01:A
1l02:A
1l03:A
1l04:A
1l05:A
1l06:A
1l07:A
1l08:A
1l09:A
1l0d:A
1l0d:B
1l0e:A
1l0e:B
1l0f:A
1l0f:B
1l0g:A
1l0g:B
1l0i:A
1l0j:A
1l0m:A
1l0z:A
1l10:A
1l11:A
1l12:A
1l13:A
1l14:A
1l15:A
1l16:A
1l17:A
1l18:A
1l19:A
1l1d:A
1l1d:B
1l1g:A
1l1i:A
1l1k:A
1l1l:A
1l1l:B
1l1l:C
1l1l:D
1l1p:A
1l1q:A
1l1r:A
1l20:A
1l21:A
1l22:A
1l23:A
1l24:A
1l25:A
1l26:A
1l27:A
1l28:A
1l29:A
1l2e:A
1l2h:A
1l2i:A
1l2i:B
1l2i:C
1l2i:D
1l2k:A
1l2m:A
1l2n:A
1l2p:A
1l2q:A
1l2s:A
1l2s:B
1l2t:A
1l2t:B
1l2y:A
1l2z:A
1l2z:B
1l30:A
1l31:A
1l32:A
1l33:A
1l34:A
1l35:A
1l36:A
1l37:A
1l38:A
1l39:A
1l3e:A
1l3e:B
1l3g:A
1l3h:A
1l3i:A
1l3i:B
1l3i:C
1l3i:D
1l3i:E
1l3i:F
1l3j:A
1l3n:A
1l3n:B
1l3o:A
1l3p:A
1l3q:A
1l3x:A
1l3y:A
1l40:A
1l41:A
1l42:A
1l43:A
1l44:A
1l45:A
1l46:A
1l47:A
1l48:A
1l49:A
1l4b:A
1l4s:A
1l4t:A
1l4u:A
1l4v:A
1l4w:A
1l4w:B
1l50:A
1l51:A
1l52:A
1l53:A
1l54:A
1l55:A
1l56:A
1l57:A
1l58:A
1l59:A
1l5c:A
1l5d:A
1l5e:A
1l5e:B
1l5f:A
1l5i:A
1l5n:A
1l5o:A
1l5w:A
1l5w:B
1l60:A
1l61:A
1l62:A
1l63:A
1l64:A
1l65:A
1l66:A
1l67:A
1l68:A
1l69:A
1l6e:A
1l6e:B
1l6h:A
1l6n:A
1l6p:A
1l6r:A
1l6r:B
1l6s:A
1l6s:B
1l6t:A
1l6u:A
1l6v:A
1l6w:A
1l6w:B
1l6w:C
1l6w:D
1l6w:E
1l6w:F
1l6w:G
1l6w:H
1l6w:I
1l6w:J
1l6x:A
1l6x:B
1l6y:A
1l6y:B
1l70:A
1l71:A
1l72:A
1l73:A
1l74:A
1l75:A
1l76:A
1l79:A
1l7a:A
1l7a:B
1l7b:A
1l7d:A
1l7d:B
1l7d:C
1l7d:D
1l7e:A
1l7e:B
1l7e:C
1l7e:D
1l7f:A
1l7g:A
1l7h:A
1l7i:H
1l7i:L
1l7j:A
1l7j:B
1l7k:A
1l7k:B
1l7l:A
1l7m:A
1l7m:B
1l7n:A
1l7n:B
1l7p:A
1l7p:B
1l7q:A
1l7r:A
1l7y:A
1l80:A
1l83:A
1l84:A
1l86:A
1l87:A
1l88:A
1l89:A
1l8a:A
1l8a:B
1l8c:A
1l8c:B
1l8f:A
1l8n:A
1l8r:A
1l8r:B
1l8s:A
1l8s:B
1l90:A
1l91:A
1l92:A
1l93:A
1l94:A
1l98:A
1l99:A
1l9c:A
1l9c:B
1l9d:A
1l9d:B
1l9e:A
1l9e:B
1l9l:A
1l9o:A
1l9o:B
1l9o:C
1l9p:A
1l9p:B
1l9p:C
1l9q:A
1l9q:B
1l9q:C
1l9r:A
1l9r:B
1l9r:C
1l9s:A
1l9s:B
1l9s:C
1l9t:A
1l9t:B
1l9t:C
1l9x:A
1l9x:B
1l9x:C
1l9x:D
1la0:A
1la3:A
1la4:A
1laa:A
1lab:A
1lac:A
1lam:A
1lan:A
1lav:A
1law:A
1lax:A
1lax:C
1lb0:A
1lb3:A
1lb6:A
1lb6:B
1lb7:A
1lbc:A
1lbc:B
1lbc:C
1lbj:A
1lbk:A
1lbk:B
1lbu:A
1lbv:A
1lbv:B
1lc0:A
1lc1:A
1lc2:A
1lc3:A
1lc5:A
1lc7:A
1lc8:A
1lcj:A
1lcj:B
1lcl:A
1lcn:A
1lcn:B
1lcp:A
1lcp:B
1lcx:A
1lcz:A
1lcz:B
1ld5:A
1ld6:A
1ld8:A
1ld8:B
1ldg:A
1ldl:A
1ldr:A
1lds:A
1ldt:L
1ldt:T
1le0:A
1le1:A
1le3:A
1le6:A
1le6:B
1le6:C
1lea:A
1leb:A
1lee:A
1leg:A
1leg:B
1leg:P
1len:A
1len:B
1len:C
1len:D
1les:A
1les:B
1les:C
1les:D
1lf0:A
1lf1:A
1lf2:A
1lf4:A
1lf5:A
1lf7:A
1lfa:A
1lfa:B
1lfc:A
1lfk:A
1lfm:A
1lfm:B
1lfw:A
1lg4:A
1lg5:A
1lg7:A
1lgd:A
1lgl:A
1lgt:A
1lgu:A
1lgv:A
1lgv:B
1lgw:A
1lgx:A
1lhc:H
1lhc:I
1lhc:L
1lhh:A
1lhi:A
1lhj:A
1lhk:A
1lhl:A
1lhm:A
1lhu:A
1lhw:A
1li0:A
1li1:A
1li1:B
1li1:C
1li1:D
1li1:E
1li1:F
1li3:A
1li9:A
1lib:A
1lic:A
1lid:A
1lie:A
1lif:A
1lii:A
1lij:A
1lip:A
1liq:A
1lir:A
1lis:A
1lit:A
1lj4:A
1lj4:B
1lj5:A
1lj8:A
1lj9:A
1lj9:B
1ljf:A
1ljf:B
1ljg:A
1ljg:B
1ljh:A
1ljh:B
1ljn:A
1ljo:A
1ljp:A
1ljp:B
1lju:A
1ljv:A
1ljz:A
1ljz:B
1lk0:A
1lk0:B
1lk2:A
1lk2:B
1lk2:P
1lk3:A
1lk3:B
1lk3:H
1lk3:I
1lk3:L
1lk3:M
1lk5:A
1lk5:B
1lk5:C
1lk5:D
1lk9:A
1lk9:B
1lka:A
1lkb:A
1lkc:A
1lkd:A
1lke:A
1lkf:A
1lkj:A
1lkk:A
1lkl:A
1lkm:A
1lkn:A
1lko:A
1lkp:A
1lkq:A
1lkq:B
1lkr:A
1lkr:B
1lks:A
1ll2:A
1ll3:A
1ll5:A
1ll8:A
1ll9:A
1ll9:B
1llb:A
1llb:B
1llf:A
1llf:B
1llh:A
1lln:A
1llo:A
1llp:A
1llr:D
1llr:E
1llr:F
1llr:G
1llr:H
1lls:A
1lm0:A
1lm2:A
1lm4:A
1lm4:B
1lm5:A
1lm5:B
1lm6:A
1lm8:B
1lm8:C
1lm8:H
1lm8:V
1lma:A
1lmh:A
1lmi:A
1lmj:A
1lml:A
1lmm:A
1lmn:A
1lmo:A
1lmq:A
1lmr:A
1lms:A
1lmt:A
1lmz:A
1ln6:A
1ln8:A
1lna:E
1lnb:E
1lnc:E
1lnd:E
1lne:E
1lnf:E
1lni:A
1lni:B
1lnm:A
1lo6:A
1lo7:A
1lo8:A
1loe:A
1loe:B
1loe:C
1loe:D
1loi:A
1lok:A
1lol:A
1lol:B
1lom:A
1lop:A
1loq:A
1lor:A
1los:A
1los:B
1los:C
1los:D
1lou:A
1lov:A
1low:A
1loy:A
1loz:A
1lp4:A
1lp6:A
1lp6:B
1lp8:A
1lpc:A
1lpd:A
1lpl:A
1lpu:A
1lpv:A
1lpy:A
1lq7:A
1lq9:A
1lq9:B
1lqa:A
1lqa:B
1lqc:A
1lqh:A
1lqi:A
1lqk:A
1lqk:B
1lqp:A
1lqp:B
1lqq:A
1lqt:A
1lqt:B
1lqu:A
1lqu:B
1lqv:A
1lqv:B
1lqv:C
1lqv:D
1lqw:A
1lqw:B
1lqx:A
1lqy:A
1lr0:A
1lr2:A
1lr3:A
1lr5:A
1lr5:B
1lr5:C
1lr5:D
1lr6:A
1lr7:A
1lra:A
1lre:A
1lrh:A
1lrh:B
1lrh:C
1lrh:D
1lri:A
1lrj:A
1lrk:A
1lrl:A
1lro:A
1lro:B
1lrq:A
1lrq:B
1ls1:A
1ls4:A
1ls6:A
1ls8:A
1ls9:A
1lsa:A
1lsb:A
1lsc:A
1lsd:A
1lse:A
1lsf:A
1lsh:A
1lsh:B
1lsi:A
1lsl:A
1lsm:A
1lsn:A
1lsq:A
1lsq:B
1lst:A
1lsy:A
1lt1:A
1lt1:B
1lt1:C
1lt1:D
1lt1:E
1lt1:F
1lt1:G
1lt1:H
1lt5:D
1lt5:E
1lt5:F
1lt5:G
1lt5:H
1ltm:A
1lts:A
1lts:C
1lts:D
1lts:E
1lts:F
1lts:G
1lts:H
1ltu:A
1ltw:A
1ltz:A
1lu0:A
1lu0:B
1lu4:A
1lu8:A
1lu9:A
1lu9:B
1lu9:C
1lua:A
1lua:B
1lua:C
1luc:A
1luc:B
1lud:A
1lue:A
1lug:A
1lui:A
1luk:A
1lum:A
1lun:A
1lup:A
1luq:A
1luq:B
1lur:A
1lur:B
1luv:A
1luv:B
1luz:A
1luz:B
1lv3:A
1lv4:A
1lv7:A
1lv9:A
1lve:A
1lvk:A
1lvm:A
1lvm:B
1lvm:C
1lvm:D
1lvm:E
1lvo:A
1lvo:B
1lvo:C
1lvo:D
1lvo:E
1lvo:F
1lvq:A
1lvr:A
1lvw:A
1lvw:B
1lvw:C
1lvw:D
1lvy:A
1lvz:A
1lw4:A
1lw4:B
1lw4:C
1lw4:D
1lw6:E
1lw6:I
1lw9:A
1lwb:A
1lwd:A
1lwd:B
1lwg:A
1lwr:A
1lx8:A
1lxf:C
1lxf:I
1lxg:A
1lxg:B
1lxh:A
1lxh:B
1lxj:A
1lxk:A
1lxl:A
1lxz:A
1ly0:A
1ly2:A
1ly3:A
1ly7:A
1lyc:A
1lyc:B
1lye:A
1lyf:A
1lyg:A
1lyh:A
1lyj:A
1lyo:A
1lyp:A
1lyq:A
1lyq:B
1lys:A
1lys:B
1lyv:A
1lyx:A
1lyy:A
1lz0:A
1lz1:A
1lz4:A
1lz5:A
1lz6:A
1lz7:A
1lz8:A
1lz9:A
1lza:A
1lzb:A
1lzc:A
1lzd:A
1lze:A
1lzg:A
1lzi:A
1lzj:A
1lzk:A
1lzl:A
1lzn:A
1lzr:A
1lzs:A
1lzs:B
1lzt:A
1lzy:A
1m02:A
1m03:A
1m04:A
1m05:A
1m05:B
1m05:C
1m05:D
1m05:E
1m05:F
1m0d:A
1m0d:B
1m0d:C
1m0d:D
1m0g:A
1m0j:A
1m0k:A
1m0l:A
1m0m:A
1m0s:A
1m0s:B
1m0u:A
1m0u:B
1m0v:A
1m0v:B
1m0w:A
1m0w:B
1m0z:A
1m0z:B
1m12:A
1m15:A
1m16:A
1m16:B
1m1f:A
1m1f:B
1m1h:A
1m1n:A
1m1n:B
1m1n:C
1m1n:D
1m1n:E
1m1n:F
1m1n:G
1m1n:H
1m1o:A
1m1o:B
1m1o:C
1m1o:D
1m1p:A
1m1p:B
1m1p:C
1m1p:D
1m1p:E
1m1p:F
1m1q:A
1m1r:A
1m1s:A
1m1t:A
1m1t:B
1m1t:C
1m1t:D
1m1z:A
1m1z:B
1m20:A
1m21:A
1m21:B
1m22:A
1m22:B
1m23:A
1m24:A
1m24:B
1m25:A
1m26:A
1m26:B
1m26:C
1m26:D
1m26:E
1m26:F
1m26:G
1m26:H
1m2a:A
1m2a:B
1m2b:A
1m2b:B
1m2c:A
1m2d:A
1m2d:B
1m2e:A
1m2f:A
1m2g:A
1m2h:A
1m2i:A
1m2j:A
1m2k:A
1m2m:A
1m2q:A
1m2r:A
1m2s:A
1m2t:A
1m2t:B
1m2w:A
1m2w:B
1m2x:A
1m2x:B
1m2x:C
1m2x:D
1m30:A
1m31:A
1m31:B
1m33:A
1m38:A
1m38:B
1m39:A
1m3a:A
1m3b:A
1m3c:A
1m3g:A
1m3k:A
1m3k:B
1m3k:C
1m3k:D
1m3s:A
1m3s:B
1m3u:A
1m3u:B
1m3u:C
1m3u:D
1m3u:E
1m3u:F
1m3u:G
1m3u:H
1m3u:I
1m3u:J
1m3v:A
1m3z:A
1m3z:B
1m3z:C
1m3z:D
1m40:A
1m42:A
1m44:A
1m44:B
1m45:A
1m45:B
1m47:A
1m48:A
1m48:B
1m4d:A
1m4d:B
1m4e:A
1m4f:A
1m4g:A
1m4g:B
1m4i:A
1m4i:B
1m4j:A
1m4j:B
1m4l:A
1m4p:A
1m4p:B
1m4q:A
1m4q:B
1m4s:A
1m4s:B
1m4s:C
1m4s:D
1m4t:A
1m4t:B
1m4t:C
1m4t:D
1m4v:A
1m4v:B
1m55:A
1m55:B
1m58:A
1m59:A
1m5a:A
1m5a:B
1m5a:C
1m5a:D
1m5b:A
1m5b:B
1m5b:C
1m5c:A
1m5d:A
1m5e:A
1m5e:B
1m5e:C
1m5f:A
1m5f:B
1m5f:C
1m5s:A
1m5s:B
1m5s:C
1m5s:D
1m5t:A
1m5u:A
1m5w:A
1m5w:B
1m5w:C
1m5w:D
1m5w:E
1m5w:F
1m5w:G
1m5w:H
1m5z:A
1m60:A
1m62:A
1m64:A
1m64:B
1m65:A
1m66:A
1m6c:A
1m6c:B
1m6d:A
1m6d:B
1m6i:A
1m6j:A
1m6j:B
1m6k:A
1m6k:B
1m6m:A
1m6m:B
1m6o:A
1m6o:B
1m6o:C
1m6p:A
1m6p:B
1m6s:A
1m6s:B
1m6s:C
1m6s:D
1m6t:A
1m6y:A
1m6y:B
1m6z:A
1m6z:B
1m6z:C
1m6z:D
1m70:A
1m70:B
1m70:C
1m70:D
1m78:A
1m78:B
1m79:A
1m79:B
1m7a:A
1m7a:B
1m7g:A
1m7g:B
1m7g:C
1m7g:D
1m7j:A
1m7k:A
1m7l:A
1m7l:B
1m7l:C
1m7s:A
1m7s:B
1m7s:C
1m7s:D
1m7t:A
1m7v:A
1m7y:A
1m8a:A
1m8a:B
1m8b:A
1m8c:A
1m8l:A
1m8m:A
1m8o:A
1m8o:B
1m8r:A
1m8s:A
1m8u:A
1m93:A
1m93:B
1m93:C
1m94:A
1m9d:A
1m9d:B
1m9d:C
1m9d:D
1m9e:A
1m9e:B
1m9e:C
1m9e:D
1m9f:A
1m9f:B
1m9f:C
1m9f:D
1m9g:A
1m9l:A
1m9m:A
1m9m:B
1m9n:A
1m9n:B
1m9o:A
1m9w:A
1m9x:A
1m9x:B
1m9x:C
1m9x:D
1m9x:E
1m9x:F
1m9x:G
1m9x:H
1m9y:A
1m9y:B
1m9y:C
1m9y:D
1m9y:E
1m9y:F
1m9y:G
1m9y:H
1m9z:A
1ma2:A
1ma4:A
1ma5:A
1ma6:A
1mag:A
1mag:B
1mai:A
1maj:A
1mak:A
1mav:A
1max:A
1may:A
1mb3:A
1mb4:A
1mb4:B
1mb6:A
1mba:A
1mbc:A
1mbd:A
1mbo:A
1mbq:A
1mc2:A
1mc7:A
1mc9:A
1mct:A
1mct:I
1mcv:A
1mcv:I
1mcy:A
1md2:D
1md2:E
1md2:F
1md2:G
1md2:H
1md6:A
1mdc:A
1mdi:A
1mdi:B
1mdj:A
1mdj:B
1mdk:A
1mdk:B
1mdl:A
1mdn:A
1mdn:B
1mdo:A
1mdq:A
1mdw:A
1mdw:B
1mdx:A
1me3:A
1me4:A
1me8:A
1meh:A
1mek:A
1mem:A
1meo:A
1mep:A
1mep:B
1mep:C
1mep:D
1meq:A
1mer:A
1mer:B
1mes:A
1mes:B
1met:A
1met:B
1meu:A
1meu:B
1mex:H
1mex:L
1mf4:A
1mf4:B
1mf6:A
1mf7:A
1mfa:H
1mfa:L
1mfg:A
1mfg:B
1mfi:A
1mfi:B
1mfi:C
1mfl:A
1mfl:B
1mfm:A
1mfn:A
1mfs:A
1mfw:A
1mg0:A
1mg0:B
1mg0:C
1mg0:D
1mg4:A
1mg5:A
1mg5:B
1mg6:A
1mg7:A
1mg7:B
1mg8:A
1mgn:A
1mgo:A
1mgo:B
1mgr:A
1mgs:A
1mgs:B
1mgt:A
1mgx:A
1mh1:A
1mh6:A
1mh6:B
1mh8:A
1mh9:A
1mhi:A
1mhi:B
1mhj:A
1mhj:B
1mhu:A
1mhw:A
1mhw:B
1mhw:C
1mhw:D
1mhx:A
1mi0:A
1mi0:B
1mi2:A
1mi2:B
1mi3:A
1mi3:B
1mi3:C
1mi3:D
1mi4:A
1mic:A
1mic:B
1mid:A
1mie:H
1mie:L
1mii:A
1mik:A
1mik:B
1mit:A
1mix:A
1miz:A
1miz:B
1mj4:A
1mj5:A
1mj8:H
1mj8:L
1mjd:A
1mjf:A
1mjf:B
1mjh:A
1mjh:B
1mjn:A
1mjs:A
1mju:H
1mju:L
1mjw:A
1mjw:B
1mk0:A
1mk3:A
1mk4:A
1mk4:B
1mk5:A
1mk5:B
1mk8:A
1mkc:A
1mke:A
1mkk:A
1mkk:B
1mkn:A
1mkq:A
1mkr:A
1mks:A
1mkt:A
1mku:A
1mkv:A
1mky:A
1mkz:A
1mkz:B
1ml2:A
1ml4:A
1ml6:A
1ml6:B
1ml7:A
1ml9:A
1mla:A
1mld:A
1mld:B
1mld:C
1mld:D
1mlk:A
1mll:A
1mlm:A
1mlo:A
1mls:A
1mlu:A
1mlw:A
1mly:A
1mly:B
1mm0:A
1mm4:A
1mm5:A
1mm7:A
1mm7:B
1mm7:C
1mm9:A
1mmc:A
1mmi:A
1mmi:B
1mml:A
1mmq:A
1mmu:A
1mmu:B
1mmx:A
1mmx:B
1mmy:A
1mmy:B
1mmz:A
1mmz:B
1mn0:A
1mn0:B
1mn8:A
1mn8:B
1mn8:C
1mn8:D
1mna:A
1mna:B
1mng:A
1mng:B
1mnl:A
1mno:A
1mno:B
1mnt:A
1mnt:B
1mny:A
1mnz:A
1mo0:A
1mo0:B
1mo1:A
1mo1:B
1mo1:C
1mo1:D
1mo7:A
1mo8:A
1mo9:A
1mo9:B
1moa:A
1mof:A
1mog:A
1moh:A
1mol:A
1mol:B
1moo:A
1mop:A
1mop:B
1moq:A
1mor:A
1mot:A
1moy:A
1mp6:A
1mp8:A
1mpe:A
1mpe:B
1mpe:C
1mpe:D
1mpg:A
1mpg:B
1mph:A
1mpl:A
1mpv:A
1mpx:A
1mpx:B
1mpx:C
1mpx:D
1mpz:A
1mq1:A
1mq1:B
1mq1:C
1mq1:D
1mq4:A
1mq7:A
1mqd:A
1mqd:B
1mqd:C
1mqd:D
1mqh:A
1mqi:A
1mqj:A
1mqk:H
1mqk:L
1mqo:A
1mqp:A
1mqq:A
1mqv:A
1mqv:B
1mqx:A
1mqy:A
1mqz:A
1mr0:A
1mr3:F
1mr4:A
1mr6:A
1mr7:A
1mr7:B
1mr7:C
1mr7:X
1mr7:Y
1mr7:Z
1mr8:A
1mr8:B
1mrb:A
1mrg:A
1mrj:A
1mrk:A
1mro:A
1mro:B
1mro:C
1mro:D
1mro:E
1mro:F
1mrp:A
1mrq:A
1mrt:A
1mrz:A
1mrz:B
1ms1:A
1ms1:B
1ms3:A
1ms3:B
1ms6:A
1ms7:A
1ms7:B
1ms7:C
1ms9:A
1ms9:B
1msg:A
1msg:B
1msh:A
1msh:B
1msi:A
1msk:A
1mso:A
1mso:B
1mso:C
1mso:D
1msv:A
1msv:B
1mt7:A
1mt7:B
1mt7:P
1mti:A
1mtj:A
1mtk:A
1mtp:A
1mtp:B
1mtq:A
1mtr:A
1mtr:B
1mts:A
1mtu:A
1mtv:A
1mtw:A
1mtx:A
1mty:B
1mty:C
1mty:D
1mty:E
1mty:G
1mty:H
1mtz:A
1mu4:A
1mu4:B
1mu6:A
1mu6:B
1mu6:C
1mua:A
1muc:A
1muc:B
1mud:A
1mug:A
1mum:A
1mum:B
1muw:A
1mux:A
1muz:A
1mv0:A
1mv0:B
1mv3:A
1mv4:A
1mv4:B
1mv8:A
1mv8:B
1mv8:C
1mv8:D
1mv9:A
1mv9:B
1mvc:A
1mvc:B
1mve:A
1mvf:A
1mvf:B
1mvf:D
1mvf:E
1mvg:A
1mvi:A
1mvj:A
1mvo:A
1mvq:A
1mvs:A
1mvt:A
1mvu:A
1mvu:B
1mvu:P
1mvz:A
1mw4:A
1mw4:B
1mw9:X
1mwb:A
1mwc:A
1mwc:B
1mwd:A
1mwd:B
1mwe:A
1mwn:A
1mwn:B
1mwn:X
1mwn:Y
1mwp:A
1mwq:A
1mwq:B
1mwv:A
1mwv:B
1mwy:A
1mwz:A
1mx3:A
1mx7:A
1mx8:A
1mxe:A
1mxe:B
1mxe:E
1mxe:F
1mxg:A
1mxi:A
1mxl:C
1mxl:I
1mxn:A
1mxo:A
1mxo:B
1mxp:A
1mxq:A
1mxr:A
1mxr:B
1mxt:A
1mxu:A
1mxu:B
1mxu:C
1mxv:A
1mxv:B
1mxv:C
1mxw:A
1mxw:B
1mxw:C
1mxy:A
1mxy:B
1mxy:C
1mxz:A
1mxz:B
1mxz:C
1my0:A
1my0:B
1my0:C
1my1:A
1my1:B
1my1:C
1my2:A
1my2:B
1my2:C
1my3:A
1my3:B
1my3:C
1my4:A
1my4:B
1my4:C
1my5:A
1my5:B
1my6:A
1my6:B
1my7:A
1my7:B
1my8:A
1my8:B
1myf:A
1myg:A
1myg:B
1myh:A
1myh:B
1myj:A
1myj:B
1mym:A
1myn:A
1myo:A
1myr:A
1myt:A
1myu:A
1myz:A
1mz0:A
1mz4:A
1mz9:A
1mz9:B
1mz9:C
1mz9:D
1mz9:E
1mzb:A
1mzi:A
1mzk:A
1mzl:A
1mzm:A
1mzn:A
1mzn:B
1mzn:C
1mzn:D
1mzn:E
1mzn:F
1mzn:G
1mzn:H
1mzt:A
1mzy:A
1n02:A
1n08:A
1n08:B
1n09:A
1n0a:A
1n0c:A
1n0d:A
1n0n:A
1n0n:B
1n0q:A
1n0q:B
1n0r:A
1n0w:A
1n0w:B
1n0x:H
1n0x:K
1n0x:L
1n0x:M
1n0x:P
1n0x:R
1n0y:A
1n0y:B
1n0z:A
1n12:A
1n12:B
1n12:C
1n12:D
1n13:A
1n13:B
1n13:C
1n13:D
1n13:E
1n13:F
1n13:G
1n13:H
1n13:I
1n13:J
1n13:K
1n13:L
1n19:A
1n19:B
1n1e:A
1n1e:B
1n1f:A
1n1p:A
1n1s:A
1n1t:A
1n1u:A
1n1x:A
1n27:A
1n28:A
1n28:B
1n2a:A
1n2a:B
1n2b:A
1n2b:B
1n2e:A
1n2e:B
1n2g:A
1n2g:B
1n2i:A
1n2i:B
1n2j:A
1n2j:B
1n2m:A
1n2m:B
1n2m:C
1n2m:D
1n2m:E
1n2m:F
1n2r:A
1n2r:B
1n2r:C
1n2x:A
1n2x:B
1n2y:A
1n3b:A
1n3b:B
1n3b:C
1n3g:A
1n3h:A
1n3i:A
1n3i:B
1n3i:C
1n3j:A
1n3j:B
1n3k:A
1n3l:A
1n3y:A
1n3z:A
1n40:A
1n43:A
1n43:B
1n43:C
1n43:D
1n45:A
1n45:B
1n4c:A
1n4f:A
1n4g:A
1n4i:A
1n4n:A
1n4o:A
1n4o:B
1n4u:A
1n4v:A
1n4w:A
1n4x:H
1n4x:I
1n4x:L
1n4x:M
1n4y:A
1n55:A
1n57:A
1n5g:A
1n5h:A
1n5i:A
1n5j:A
1n5n:A
1n5n:B
1n5p:A
1n5q:A
1n5q:B
1n5s:A
1n5s:B
1n5t:A
1n5t:B
1n5u:A
1n5w:A
1n5w:B
1n5w:C
1n5w:D
1n5w:E
1n5w:F
1n60:A
1n60:B
1n60:C
1n60:D
1n60:E
1n60:F
1n61:A
1n61:B
1n61:C
1n61:D
1n61:E
1n61:F
1n62:A
1n62:B
1n62:C
1n62:D
1n62:E
1n62:F
1n63:A
1n63:B
1n63:C
1n63:D
1n63:E
1n63:F
1n65:A
1n67:A
1n68:A
1n6a:A
1n6h:A
1n6i:A
1n6k:A
1n6l:A
1n6n:A
1n6o:A
1n6p:A
1n6r:A
1n6t:A
1n6u:A
1n6v:A
1n6x:A
1n6y:A
1n6z:A
1n70:A
1n71:A
1n71:B
1n71:C
1n71:D
1n72:A
1n75:A
1n7e:A
1n7f:A
1n7f:B
1n7f:C
1n7f:D
1n7h:A
1n7h:B
1n7l:A
1n7m:H
1n7m:L
1n7n:A
1n7o:A
1n7p:A
1n7s:A
1n7s:B
1n7s:C
1n7s:D
1n7t:A
1n7t:B
1n7y:A
1n7y:B
1n7y:C
1n7y:D
1n82:A
1n82:B
1n83:A
1n87:A
1n88:A
1n89:A
1n8f:A
1n8f:B
1n8f:C
1n8f:D
1n8k:A
1n8k:B
1n8l:A
1n8m:A
1n8n:A
1n8u:A
1n8v:A
1n8v:B
1n91:A
1n92:A
1n92:B
1n93:X
1n97:A
1n97:B
1n98:A
1n98:B
1n99:A
1n99:B
1n9b:A
1n9c:A
1n9d:A
1n9e:A
1n9e:B
1n9e:C
1n9e:D
1n9f:A
1n9g:A
1n9g:B
1n9g:C
1n9g:D
1n9g:E
1n9g:F
1n9h:A
1n9i:A
1n9j:A
1n9j:B
1n9l:A
1n9m:A
1n9m:B
1n9m:C
1n9m:D
1n9p:A
1n9u:A
1n9v:A
1n9x:A
1n9y:A
1n9y:B
1n9y:C
1n9y:D
1na0:A
1na0:B
1na3:A
1na3:B
1na5:A
1naa:A
1naa:B
1nag:A
1nah:A
1nap:A
1nap:B
1nap:C
1nap:D
1naq:A
1naq:B
1naq:C
1naq:D
1naq:E
1naq:F
1nar:A
1nau:A
1naz:A
1nb0:A
1nb1:A
1nb9:A
1nbc:A
1nbc:B
1nbj:A
1nbl:A
1nbu:A
1nbu:B
1nbu:C
1nbu:D
1nbu:E
1nbu:F
1nbu:G
1nbu:H
1nbx:A
1nbx:B
1nbx:C
1nbx:D
1nby:A
1nby:B
1nby:C
1nbz:A
1nbz:B
1nbz:C
1nc5:A
1nc6:A
1nc7:A
1nc7:B
1nc7:C
1nc7:D
1nc8:A
1nc9:A
1nc9:B
1nc9:C
1nc9:D
1nco:A
1nco:B
1ncp:C
1ncp:N
1ncs:A
1nct:A
1ncu:A
1ncv:A
1ncv:B
1ncw:H
1ncw:L
1ncx:A
1ncz:A
1nd1:A
1nd9:A
1ndb:A
1ndb:B
1ndd:A
1ndd:B
1ndd:C
1ndd:D
1ndf:A
1ndf:B
1ndg:A
1ndg:B
1ndg:C
1ndj:A
1ndj:B
1ndj:C
1ndj:D
1ndq:A
1ndu:A
1ne2:A
1ne2:B
1ne3:A
1ne5:A
1ne7:A
1ne7:B
1ne7:C
1ne7:D
1ne7:E
1ne7:F
1ne9:A
1nea:A
1neb:A
1nec:A
1nec:B
1nec:C
1nec:D
1nee:A
1neh:A
1nei:A
1nei:B
1nep:A
1nes:E
1neu:A
1new:A
1ney:A
1ney:B
1nf0:A
1nf0:B
1nf8:A
1nf9:A
1nfa:A
1nff:A
1nff:B
1nfn:A
1nfp:A
1nfs:A
1nfs:B
1nfv:A
1nfv:B
1nfv:C
1nfv:D
1nfv:E
1nfv:F
1nfv:G
1nfv:H
1nfv:I
1nfv:J
1nfv:K
1nfv:L
1nfv:M
1nfv:N
1nfv:O
1nfv:P
1nfz:A
1nfz:B
1ng2:A
1ng6:A
1ng7:A
1ng7:B
1ng8:A
1ng8:B
1ngl:A
1ngr:A
1ngx:A
1ngx:B
1ngx:H
1ngx:L
1ngz:A
1ngz:B
1nh0:A
1nh0:B
1nh4:A
1nh5:A
1nh8:A
1nha:A
1nhb:A
1nhc:A
1nhc:B
1nhc:C
1nhc:D
1nhc:E
1nhc:F
1nhk:L
1nhk:R
1nho:A
1ni4:A
1ni4:B
1ni4:C
1ni4:D
1ni7:A
1nic:A
1nie:A
1nif:A
1nil:A
1nim:A
1nin:A
1niq:B
1niq:C
1nix:A
1niy:A
1niz:A
1nj0:A
1nj3:A
1nj4:A
1njh:A
1njk:A
1njk:B
1njk:C
1njk:D
1njq:A
1njr:A
1njs:A
1njs:B
1nkd:A
1nkf:A
1nkg:A
1nki:A
1nki:B
1nkl:A
1nko:A
1nkr:A
1nku:A
1nkx:A
1nl1:A
1nl7:A
1nl7:B
1nl7:C
1nl7:D
1nla:A
1nla:B
1nlb:H
1nlb:L
1nlf:A
1nlf:B
1nlf:C
1nli:A
1nln:A
1nln:B
1nlo:C
1nlo:N
1nlp:C
1nlp:N
1nlq:A
1nlq:B
1nlq:C
1nlq:D
1nlq:E
1nlr:A
1nls:A
1nlu:A
1nlv:A
1nlv:G
1nm1:A
1nm1:G
1nm4:A
1nm6:A
1nm6:B
1nm7:A
1nm8:A
1nmd:A
1nmd:G
1nme:A
1nme:B
1nmf:A
1nmg:A
1nmi:A
1nmj:A
1nmr:A
1nms:A
1nms:B
1nmv:A
1nmw:A
1nmx:A
1nmy:A
1nmz:A
1nn0:A
1nn1:A
1nn3:A
1nn5:A
1nn6:A
1nnc:A
1nnf:A
1nnh:A
1nnk:A
1nnl:A
1nnl:B
1nnp:A
1nnp:B
1nns:A
1nns:B
1nnv:A
1nnw:A
1nnw:B
1nnx:A
1no5:A
1no5:B
1no9:H
1no9:I
1no9:L
1noa:A
1noe:A
1nof:A
1nog:A
1nor:A
1not:A
1nox:A
1np4:A
1np6:A
1np6:B
1np7:A
1np7:B
1npf:A
1npg:A
1npi:A
1npj:A
1npj:B
1npj:C
1npk:A
1npn:A
1npn:B
1npn:C
1npq:A
1npq:B
1nps:A
1npy:A
1npy:B
1npy:C
1npy:D
1nq4:A
1nq6:A
1nq7:A
1nq7:B
1nqc:A
1nqd:A
1nqd:B
1nqj:A
1nqj:B
1nqm:A
1nqm:B
1nqm:C
1nqm:D
1nqn:A
1nqn:B
1nqp:A
1nqp:B
1nqp:C
1nqp:D
1nqu:A
1nqu:B
1nqu:C
1nqu:D
1nqu:E
1nqx:A
1nqx:B
1nqx:C
1nqx:D
1nqx:E
1nqz:A
1nr0:A
1nr3:A
1nr4:A
1nr4:B
1nr4:C
1nr4:D
1nr4:E
1nr4:F
1nr4:G
1nr4:H
1nra:A
1nrb:A
1nre:A
1nrg:A
1nri:A
1nrj:A
1nrj:B
1nrm:A
1nrm:B
1nru:A
1nru:B
1nrv:A
1nrv:B
1nrw:A
1nrz:A
1nrz:B
1nrz:C
1nrz:D
1ns0:A
1ns0:B
1ns1:A
1ns1:B
1ns2:A
1ns2:B
1ns4:A
1ns4:B
1ns5:A
1ns5:B
1ns7:A
1ns7:B
1ns8:A
1ns8:B
1ns9:A
1ns9:B
1nsc:A
1nsc:B
1nsd:A
1nsd:B
1nse:A
1nse:B
1nsf:A
1nsh:A
1nsh:B
1nsm:A
1nsm:B
1nso:A
1nsr:A
1nsr:B
1nss:A
1nss:B
1nsu:A
1nsu:B
1nsv:A
1nsv:B
1nsw:A
1nsw:B
1nsw:C
1nsw:D
1nsx:A
1nsx:B
1nsz:A
1nsz:B
1nt5:A
1nt5:B
1nt6:A
1nt6:B
1ntc:A
1ntc:B
1nte:A
1ntf:A
1nth:A
1nti:A
1ntn:A
1nto:A
1nto:B
1nto:C
1nto:D
1nto:E
1nto:H
1ntp:A
1ntr:A
1ntv:A
1ntv:B
1ntx:A
1nty:A
1nu0:A
1nu0:B
1nu2:A
1nu2:B
1nu3:A
1nu3:B
1nu5:A
1nuc:A
1nul:A
1nul:B
1nup:A
1nup:B
1nuq:A
1nuq:B
1nut:A
1nut:B
1nuu:A
1nuu:B
1nuw:A
1nux:A
1nuy:A
1nuz:A
1nv0:A
1nv1:A
1nv4:A
1nv5:A
1nvi:D
1nvi:E
1nvk:A
1nvl:A
1nvm:A
1nvm:B
1nvm:C
1nvm:D
1nvm:E
1nvm:F
1nvm:G
1nvm:H
1nvo:A
1nvo:B
1nvr:A
1nvr:B
1nvs:A
1nvs:B
1nw2:A
1nw2:B
1nw2:C
1nw2:D
1nw2:E
1nw2:F
1nw2:G
1nw2:H
1nw6:A
1nwa:A
1nwb:A
1nwd:A
1nwd:B
1nwd:C
1nwk:A
1nwo:A
1nwo:B
1nwp:A
1nwp:B
1nwv:A
1nww:A
1nww:B
1nwz:A
1nx7:A
1nxb:A
1nxc:A
1nxd:1
1nxd:2
1nxd:3
1nxd:4
1nxf:A
1nxf:B
1nxi:A
1nxj:A
1nxj:B
1nxj:C
1nxm:A
1nxm:B
1nxn:A
1nxo:A
1nxp:A
1nxq:A
1nxs:A
1nxu:A
1nxu:B
1nxw:A
1nxx:A
1nxy:A
1ny0:A
1ny1:A
1ny1:B
1ny8:A
1ny9:A
1nya:A
1nyc:A
1nyc:B
1nyf:A
1nyg:A
1nyj:A
1nyj:B
1nyj:C
1nyj:D
1nyk:A
1nyk:B
1nym:A
1nyn:A
1nyo:A
1nyp:A
1nyt:A
1nyt:B
1nyt:C
1nyt:D
1nyw:A
1nyw:B
1nyy:A
1nz0:A
1nz0:B
1nz0:C
1nz0:D
1nz2:A
1nz3:A
1nz4:A
1nz5:A
1nz8:A
1nz9:A
1nza:A
1nzc:A
1nzc:B
1nzc:C
1nzc:D
1nze:A
1nzi:A
1nzi:B
1nzj:A
1nzk:A
1nzk:B
1nzk:C
1nzk:D
1nzl:A
1nzl:B
1nzl:C
1nzo:A
1nzs:A
1nzy:A
1nzy:B
1nzy:C
1o02:A
1o02:B
1o02:C
1o02:D
1o02:E
1o02:F
1o02:G
1o02:H
1o03:A
1o04:A
1o04:B
1o04:C
1o04:D
1o04:E
1o04:F
1o04:G
1o04:H
1o06:A
1o07:A
1o07:B
1o08:A
1o0a:A
1o0e:A
1o0e:B
1o0f:A
1o0f:B
1o0h:A
1o0h:B
1o0i:A
1o0i:B
1o0l:A
1o0m:A
1o0m:B
1o0n:A
1o0n:B
1o0o:A
1o0o:B
1o0x:A
1o0y:A
1o0y:B
1o13:A
1o16:A
1o1h:A
1o1h:B
1o1j:A
1o1j:B
1o1j:D
1o1l:A
1o1l:B
1o1l:D
1o1m:A
1o1m:B
1o1m:D
1o1n:A
1o1n:B
1o1n:D
1o1o:A
1o1o:B
1o1o:C
1o1o:D
1o1p:A
1o1p:B
1o1p:D
1o1u:A
1o1v:A
1o1w:A
1o1x:A
1o1y:A
1o1z:A
1o26:A
1o26:B
1o26:C
1o26:D
1o2a:A
1o2a:B
1o2a:C
1o2a:D
1o2d:A
1o2d:B
1o2f:A
1o2f:B
1o2g:H
1o2g:I
1o2g:L
1o2h:A
1o2i:A
1o2j:A
1o2k:A
1o2l:A
1o2m:A
1o2n:A
1o2o:A
1o2p:A
1o2q:A
1o2r:A
1o2s:A
1o2t:A
1o2u:A
1o2v:A
1o2w:A
1o2x:A
1o2y:A
1o2z:A
1o30:A
1o31:A
1o32:A
1o33:A
1o34:A
1o35:A
1o36:A
1o37:A
1o38:A
1o39:A
1o3b:A
1o3c:A
1o3d:A
1o3e:A
1o3f:A
1o3g:A
1o3h:A
1o3i:A
1o3j:A
1o3k:A
1o3l:A
1o3m:A
1o3n:A
1o3o:A
1o3p:A
1o3p:B
1o3u:A
1o3w:A
1o3y:A
1o3y:B
1o41:A
1o42:A
1o43:A
1o44:A
1o45:A
1o47:A
1o48:A
1o49:A
1o4a:A
1o4b:A
1o4c:A
1o4d:A
1o4g:A
1o4i:A
1o4j:A
1o4k:A
1o4l:A
1o4m:A
1o4n:A
1o4o:A
1o4p:A
1o4q:A
1o4r:A
1o4s:A
1o4s:B
1o4t:A
1o4t:B
1o4v:A
1o4w:A
1o4y:A
1o50:A
1o53:A
1o54:A
1o58:A
1o58:B
1o58:C
1o58:D
1o5a:A
1o5a:B
1o5b:A
1o5b:B
1o5c:A
1o5c:B
1o5e:H
1o5e:L
1o5f:H
1o5f:L
1o5g:H
1o5g:I
1o5g:L
1o5j:A
1o5k:A
1o5k:B
1o5p:A
1o5u:A
1o5u:B
1o5x:A
1o5x:B
1o60:A
1o60:B
1o60:C
1o60:D
1o61:A
1o61:B
1o66:A
1o66:B
1o66:C
1o66:D
1o66:E
1o69:A
1o69:B
1o6a:A
1o6a:B
1o6d:A
1o6f:A
1o6g:A
1o6i:A
1o6i:B
1o6k:A
1o6k:C
1o6l:A
1o6l:C
1o6s:A
1o6s:B
1o6t:A
1o6v:A
1o6v:B
1o6w:A
1o6x:A
1o6z:A
1o6z:B
1o6z:C
1o6z:D
1o75:A
1o75:B
1o76:A
1o76:B
1o78:A
1o7b:T
1o7c:T
1o7e:A
1o7e:B
1o7g:A
1o7g:B
1o7j:A
1o7j:B
1o7j:C
1o7j:D
1o7m:A
1o7m:B
1o7n:A
1o7n:B
1o7o:A
1o7o:B
1o7p:A
1o7p:B
1o7q:A
1o7q:B
1o7s:A
1o7t:A
1o7t:B
1o7t:C
1o7t:D
1o7t:E
1o7t:F
1o7t:G
1o7t:H
1o7t:I
1o7u:A
1o7v:A
1o7w:A
1o7w:B
1o7z:A
1o7z:B
1o81:A
1o81:B
1o82:A
1o82:B
1o82:C
1o82:D
1o83:A
1o83:B
1o83:C
1o83:D
1o85:A
1o8b:A
1o8b:B
1o8r:A
1o8s:A
1o8t:A
1o8v:A
1o8w:A
1o8x:A
1o8y:A
1o8z:A
1o91:A
1o91:B
1o91:C
1o97:C
1o97:D
1o98:A
1o9a:A
1o9a:B
1o9g:A
1o9i:A
1o9i:B
1o9i:C
1o9i:D
1o9i:E
1o9i:F
1o9p:A
1o9p:B
1o9q:A
1o9q:B
1o9r:A
1o9r:B
1o9r:C
1o9r:D
1o9r:E
1o9r:F
1o9s:A
1o9s:B
1o9s:K
1o9s:L
1o9v:A
1o9w:A
1o9z:A
1oa0:A
1oa0:B
1oa1:A
1oa2:A
1oa2:B
1oa2:C
1oa2:D
1oa2:E
1oa2:F
1oa3:A
1oa3:B
1oa3:C
1oa3:D
1oa4:A
1oa5:5
1oa6:5
1oaa:A
1oab:A
1oab:B
1oad:A
1oad:B
1oae:A
1oae:B
1oaf:A
1oag:A
1oai:A
1oai:B
1oaj:A
1oal:A
1oao:A
1oao:B
1oao:C
1oao:D
1oap:A
1oaq:H
1oaq:L
1oau:H
1oau:I
1oau:J
1oau:K
1oau:L
1oau:M
1oau:N
1oau:O
1oav:A
1oaw:A
1ob0:A
1ob3:A
1ob3:B
1ob4:A
1ob6:A
1ob6:B
1ob7:A
1ob8:A
1ob8:B
1obb:A
1obb:B
1obd:A
1obf:O
1obf:P
1obj:A
1obj:B
1obm:A
1obn:A
1obo:A
1obo:B
1obq:A
1obq:B
1obw:A
1obw:B
1obw:C
1obx:A
1oby:A
1oby:B
1oby:P
1oby:Q
1obz:A
1obz:B
1oc2:A
1oc2:B
1oc5:A
1oc6:A
1oc7:A
1oc8:A
1oc8:B
1oca:A
1ocb:A
1ocb:B
1ocd:A
1och:A
1och:B
1ocj:A
1ock:A
1ock:B
1ocm:A
1ocm:B
1ocn:A
1ocq:A
1ocy:A
1od1:A
1od3:A
1od6:A
1od8:A
1ode:A
1ode:B
1ode:C
1odk:A
1odk:B
1odk:C
1odk:D
1odk:E
1odk:F
1odm:A
1odn:A
1odo:A
1odp:A
1odq:A
1odr:A
1ods:A
1ods:B
1ods:C
1ods:D
1ods:E
1ods:F
1ods:G
1ods:H
1odt:C
1odt:H
1odv:A
1odv:B
1odz:A
1odz:B
1oe1:A
1oe2:A
1oe3:A
1oe7:A
1oe7:B
1oe8:A
1oe8:B
1oeb:A
1oeb:B
1oeb:C
1oeb:D
1oef:A
1oeg:A
1oeh:A
1oei:A
1oej:A
1oem:X
1oen:A
1oew:A
1oex:A
1oex:B
1of1:A
1of1:B
1of4:A
1of8:A
1of8:B
1of9:A
1ofc:X
1off:A
1ofj:A
1ofk:A
1ofl:A
1ofm:A
1ofn:A
1ofn:B
1ofo:A
1ofo:B
1ofs:A
1ofs:B
1ofs:C
1ofs:D
1ofv:A
1ofw:A
1ofw:B
1ofz:A
1ofz:B
1og7:A
1oga:A
1oga:B
1oga:C
1oga:D
1oga:E
1ogb:A
1ogb:B
1ogd:A
1ogd:B
1ogd:C
1ogd:D
1ogd:E
1ogg:A
1ogg:B
1ogh:A
1ogh:B
1ogi:A
1ogj:A
1ogm:X
1ogo:X
1ogq:A
1ogt:A
1ogt:B
1ogt:C
1ogw:A
1oh0:A
1oh0:B
1oh1:A
1oh3:A
1oh3:B
1oh4:A
1oh9:A
1oha:A
1ohb:A
1ohl:A
1ohm:A
1ohn:A
1oho:A
1ohp:A
1ohp:B
1ohp:C
1ohp:D
1ohs:A
1ohs:B
1ohs:C
1ohs:D
1oi0:A
1oi0:B
1oi0:C
1oi0:D
1oi1:A
1oi2:A
1oi2:B
1oi6:A
1oi6:B
1oi7:A
1oig:A
1oih:A
1oih:B
1oih:C
1oih:D
1oio:A
1oio:B
1oip:A
1oir:A
1oit:A
1oiv:A
1oiv:B
1oix:A
1oiz:A
1oiz:B
1oj6:A
1oj6:B
1oj6:C
1oj6:D
1oja:A
1oja:B
1ojg:A
1ojh:A
1ojh:B
1ojh:C
1ojh:D
1ojh:E
1ojh:F
1ojh:G
1ojh:H
1ojh:I
1ojh:J
1ojh:K
1ojh:L
1ojj:A
1ojj:B
1ojk:A
1ojk:B
1ojm:A
1ojn:A
1ojo:A
1ojp:A
1ojq:A
1ojr:A
1ojx:A
1ojx:B
1ojx:C
1ojx:D
1ojx:E
1ojx:F
1ojx:G
1ojx:H
1ojx:I
1ojx:J
1ok0:A
1ok7:A
1ok7:B
1ok7:C
1okb:A
1okb:B
1okd:A
1okh:A
1okh:B
1oki:A
1oki:B
1oko:A
1oko:B
1oko:C
1oko:D
1oks:A
1okt:A
1okt:B
1ol0:A
1ol0:B
1olg:A
1olg:B
1olg:C
1olg:D
1olh:A
1olh:B
1olh:C
1olh:D
1oll:A
1olm:A
1olm:C
1olm:E
1olq:A
1olq:B
1olr:A
1ols:A
1ols:B
1olu:A
1olu:B
1om0:A
1om1:A
1om2:A
1om2:B
1om4:A
1om4:B
1oma:A
1omb:A
1omc:A
1omd:A
1omg:A
1omn:A
1omp:A
1omr:A
1omt:A
1omu:A
1omv:A
1on1:A
1on1:B
1on2:A
1on2:B
1on3:A
1on3:B
1on3:C
1on3:D
1on3:E
1on3:F
1on4:A
1onb:A
1onc:A
1one:A
1one:B
1ong:A
1onh:A
1oni:A
1oni:B
1oni:C
1oni:D
1oni:E
1oni:F
1oni:G
1oni:H
1oni:I
1onj:A
1onr:A
1onr:B
1ont:A
1onu:A
1onv:A
1onv:B
1onw:A
1onw:B
1oo0:A
1oo0:B
1oo2:A
1oo2:B
1oo2:C
1oo2:D
1oo3:A
1oo4:A
1oo4:B
1oo9:A
1oo9:B
1ooe:A
1ooe:B
1oof:A
1oof:B
1oog:A
1oog:B
1ooh:A
1ooh:B
1oot:A
1ooy:A
1ooy:B
1op1:A
1op3:H
1op3:K
1op3:L
1op3:M
1op4:A
1op9:A
1op9:B
1opa:A
1opa:B
1opb:A
1opb:B
1opb:C
1opb:D
1opc:A
1opd:A
1opj:A
1opj:B
1opk:A
1opp:A
1opy:A
1opz:A
1oq1:A
1oq1:B
1oq1:C
1oq1:D
1oq3:A
1oq5:A
1oq6:A
1oqa:A
1oqc:A
1oqc:B
1oqc:C
1oqc:D
1oqf:A
1oqf:B
1oqg:A
1oqk:A
1oqp:A
1oqp:B
1oqq:A
1oqq:B
1oqr:A
1oqr:B
1oqr:C
1oqs:A
1oqs:B
1oqs:C
1oqs:D
1oqs:E
1oqs:F
1oqs:G
1oqs:H
1oqv:A
1oqv:B
1oqv:C
1oqy:A
1or3:A
1or5:A
1orc:A
1org:A
1org:B
1orl:A
1orm:A
1orr:A
1orr:B
1orr:C
1orr:D
1ors:A
1ors:B
1ors:C
1oru:A
1oru:B
1orv:A
1orv:B
1orv:C
1orv:D
1orx:A
1os1:A
1os3:A
1os3:B
1os3:C
1os3:D
1os6:A
1os8:A
1os9:A
1os9:B
1os9:C
1os9:D
1os9:E
1os9:F
1osa:A
1osf:A
1osh:A
1osp:H
1osp:L
1osp:O
1oss:A
1osx:A
1osy:A
1osy:B
1ot0:A
1ot4:A
1ot6:A
1ot9:A
1ota:A
1otb:A
1otd:A
1otd:B
1ote:A
1otf:A
1otf:B
1otf:C
1otf:D
1otf:E
1otf:F
1oth:A
1oti:A
1otj:A
1otj:B
1otj:C
1otj:D
1otm:A
1otn:A
1oto:A
1otr:A
1otr:B
1ou8:A
1ou8:B
1ou8:C
1ou8:D
1ou9:A
1ou9:B
1ou9:C
1oua:A
1oub:A
1ouc:A
1oud:A
1oue:A
1ouf:A
1oug:A
1ouh:A
1oui:A
1ouj:A
1our:A
1ous:A
1ous:B
1ous:C
1ous:D
1ouw:A
1ouw:B
1ouw:C
1ouw:D
1ov2:A
1ov3:A
1ov3:B
1ov3:C
1ov3:D
1ov8:A
1ov8:B
1ov8:C
1ov8:D
1ova:A
1ova:B
1ova:C
1ova:D
1ovh:A
1ovn:A
1ovn:B
1ovo:A
1ovo:B
1ovo:C
1ovo:D
1ovp:A
1ovq:A
1ovs:A
1ovs:B
1ovs:C
1ovs:D
1ovx:A
1ovx:B
1ovy:A
1ow1:A
1ow3:A
1ow3:B
1ow4:A
1ow4:B
1ow5:A
1owa:A
1owe:A
1owh:A
1owl:A
1owt:A
1oww:A
1owx:A
1owy:A
1owz:A
1ox0:A
1ox7:A
1ox7:B
1oxc:A
1oxc:B
1oxc:C
1oxc:D
1oxd:A
1oxe:A
1oxf:A
1oxl:A
1oxl:B
1oxr:A
1oxs:C
1oxv:A
1oxv:B
1oxv:D
1oxx:K
1oy2:A
1oyg:A
1oyi:A
1oyj:A
1oyj:B
1oyj:C
1oyj:D
1oyl:A
1oyl:B
1oyq:A
1oyt:H
1oyt:I
1oyt:L
1oyw:A
1oyx:A
1oyx:B
1oyx:C
1oz2:A
1oz3:A
1oz3:B
1oz3:C
1oz9:A
1ozi:A
1ozl:A
1ozl:B
1ozm:A
1ozn:A
1ozo:A
1ozo:B
1ozp:A
1ozq:A
1ozr:A
1ozr:B
1ozs:A
1ozs:B
1ozu:A
1ozu:B
1ozw:A
1ozw:B
1ozz:A
1p00:A
1p0a:A
1p0b:A
1p0d:A
1p0f:A
1p0f:B
1p0g:A
1p0h:A
1p0j:A
1p0k:A
1p0k:B
1p0l:A
1p0o:A
1p0r:A
1p0z:A
1p0z:B
1p0z:C
1p0z:D
1p0z:E
1p0z:F
1p0z:G
1p0z:H
1p0z:I
1p0z:J
1p11:E
1p12:E
1p13:A
1p13:B
1p13:C
1p13:D
1p14:A
1p1d:A
1p1e:A
1p1h:A
1p1h:B
1p1h:C
1p1h:D
1p1j:A
1p1j:B
1p1m:A
1p1n:A
1p1o:A
1p1p:A
1p1r:A
1p1r:B
1p1r:C
1p1r:D
1p1v:A
1p1v:B
1p1v:C
1p1w:A
1p1w:B
1p1x:A
1p1x:B
1p23:A
1p23:B
1p23:C
1p23:D
1p28:A
1p28:B
1p2d:A
1p2f:A
1p2i:A
1p2i:I
1p2j:A
1p2j:I
1p2k:A
1p2k:I
1p2l:A
1p2m:A
1p2m:B
1p2m:C
1p2m:D
1p2n:A
1p2n:B
1p2n:C
1p2n:D
1p2q:A
1p2q:B
1p2q:C
1p2q:D
1p2r:A
1p31:A
1p31:B
1p36:A
1p37:A
1p3c:A
1p3d:A
1p3d:B
1p3e:A
1p3j:A
1p3n:A
1p3q:Q
1p3q:R
1p3q:U
1p3q:V
1p3u:A
1p43:A
1p43:B
1p46:A
1p4c:A
1p4f:A
1p4k:A
1p4k:C
1p4m:A
1p4n:A
1p4o:A
1p4o:B
1p4q:A
1p4q:B
1p4s:A
1p4v:A
1p4v:C
1p52:A
1p56:A
1p57:A
1p57:B
1p5b:A
1p5d:X
1p5f:A
1p5g:X
1p5k:A
1p5l:A
1p5u:A
1p5u:B
1p5u:C
1p5v:A
1p5v:B
1p5z:B
1p60:A
1p60:B
1p62:B
1p63:A
1p63:B
1p64:A
1p68:A
1p6b:A
1p6b:B
1p6h:A
1p6h:B
1p6i:A
1p6i:B
1p6k:A
1p6k:B
1p6o:A
1p6o:B
1p6q:A
1p6r:A
1p6s:A
1p6t:A
1p6u:A
1p6y:A
1p6z:N
1p6z:R
1p77:A
1p7e:A
1p7f:A
1p7g:A
1p7g:B
1p7g:C
1p7g:D
1p7g:E
1p7g:F
1p7g:G
1p7g:H
1p7g:I
1p7g:J
1p7g:K
1p7g:L
1p7g:M
1p7g:N
1p7g:O
1p7g:P
1p7g:Q
1p7g:R
1p7g:S
1p7g:T
1p7g:U
1p7g:V
1p7g:W
1p7g:X
1p7k:A
1p7k:B
1p7k:H
1p7k:L
1p7m:A
1p7p:A
1p7s:A
1p7t:A
1p7t:B
1p7v:A
1p7v:B
1p7w:A
1p7w:B
1p80:A
1p80:B
1p80:C
1p80:D
1p81:A
1p81:B
1p81:C
1p81:D
1p82:A
1p83:A
1p88:A
1p89:A
1p8a:A
1p8b:A
1p8f:A
1p8g:A
1p8h:A
1p8i:A
1p8u:A
1p90:A
1p94:A
1p94:B
1p97:A
1p98:A
1p99:A
1p9a:G
1p9c:A
1p9d:S
1p9d:U
1p9f:A
1p9g:A
1p9h:A
1p9i:A
1p9j:A
1p9z:A
1pa1:A
1pa2:A
1pa4:A
1pa7:A
1paa:A
1paj:A
1pak:A
1pal:A
1pam:A
1pam:B
1pan:A
1pao:A
1pav:A
1paz:A
1pb0:A
1pb0:B
1pb0:C
1pb1:A
1pb3:A
1pb5:A
1pb7:A
1pb8:A
1pb9:A
1pba:A
1pbe:A
1pbj:A
1pbp:A
1pbq:A
1pbq:B
1pbt:A
1pbu:A
1pby:A
1pby:B
1pby:C
1pbz:A
1pbz:B
1pc2:A
1pc4:A
1pc5:A
1pce:A
1pcf:A
1pcf:B
1pcf:C
1pcf:D
1pcf:E
1pcf:F
1pcf:G
1pcf:H
1pch:A
1pck:A
1pck:B
1pcm:X
1pcn:A
1pco:A
1pcp:A
1pcw:A
1pcw:B
1pd6:A
1pd7:A
1pd7:B
1pda:A
1pdc:A
1pdo:A
1pdq:A
1pdq:B
1pdv:A
1pdx:A
1pe0:A
1pe0:B
1pe1:A
1pe1:B
1pe3:1
1pe3:2
1pe4:A
1pe5:A
1pe7:A
1pe8:A
1pe9:A
1pe9:B
1pee:A
1pef:A
1peh:A
1pei:A
1pen:A
1pew:A
1pew:B
1pf3:A
1pfb:A
1pfb:B
1pfd:A
1pfh:A
1pfj:A
1pfl:A
1pfm:A
1pfm:B
1pfm:C
1pfm:D
1pfn:A
1pfn:B
1pfn:C
1pfn:D
1pfq:A
1pfq:B
1pft:A
1pfu:A
1pfv:A
1pfw:A
1pfy:A
1pfz:A
1pfz:B
1pfz:C
1pfz:D
1pg0:A
1pg1:A
1pg2:A
1pg4:A
1pg4:B
1pg6:A
1pgb:A
1pgs:A
1pgt:A
1pgt:B
1pgv:A
1pgx:A
1pgy:A
1pha:A
1phb:A
1phc:A
1phd:A
1phe:A
1phf:A
1phg:A
1phm:A
1phn:A
1phn:B
1php:A
1pi3:A
1pi4:A
1pi4:B
1pi5:A
1pi5:B
1pi7:A
1pi8:A
1pic:A
1pic:B
1pid:A
1pid:B
1pid:C
1pid:D
1pih:A
1pij:A
1pin:A
1pip:A
1pip:B
1pir:A
1pis:A
1pit:A
1piy:A
1piy:B
1piz:A
1piz:B
1pj0:A
1pj0:B
1pj1:A
1pj1:B
1pj5:A
1pj6:A
1pjd:A
1pje:A
1pjf:A
1pjv:A
1pjw:A
1pjx:A
1pjz:A
1pk1:A
1pk1:B
1pk1:C
1pk1:D
1pk2:A
1pk3:A
1pk3:B
1pk3:C
1pk4:A
1pk6:A
1pk6:B
1pk6:C
1pk9:A
1pk9:B
1pk9:C
1pkh:A
1pkh:B
1pkk:A
1pkk:B
1pko:A
1pks:A
1pkt:A
1pkx:A
1pkx:B
1pkx:C
1pkx:D
1pl1:A
1pl1:B
1pl2:A
1pl2:B
1pl3:A
1pl3:B
1pl4:A
1pl4:B
1pl4:C
1pl4:D
1pl8:A
1pl8:B
1pl8:C
1pl8:D
1pla:A
1plb:A
1plc:A
1plo:A
1plp:A
1pls:A
1plw:A
1plx:A
1pm1:X
1pm2:A
1pm2:B
1pm4:A
1pm4:B
1pm4:C
1pm6:A
1pm9:A
1pm9:B
1pmc:A
1pmh:X
1pmi:A
1pmj:X
1pmr:A
1pms:A
1pmx:A
1pmx:B
1pmy:A
1pn0:A
1pn0:B
1pn0:C
1pn0:D
1pn2:A
1pn2:B
1pn2:C
1pn2:D
1pn5:A
1pnb:A
1pnb:B
1pnc:A
1pnd:A
1pnh:A
1pnj:A
1pnk:A
1pnk:B
1po5:A
1po7:A
1poa:A
1pon:A
1pon:B
1poq:A
1pot:A
1poz:A
1pp0:A
1pp0:B
1pp0:C
1pp0:D
1pp1:X
1pp3:A
1pp3:B
1pp5:A
1ppb:H
1ppb:L
1ppc:E
1ppf:E
1ppf:I
1pph:E
1ppk:E
1ppl:E
1ppm:E
1ppn:A
1ppo:A
1ppp:A
1ppq:A
1ppt:A
1ppv:A
1ppv:B
1ppx:A
1ppy:A
1ppy:B
1ppz:A
1pq1:A
1pq1:B
1pq4:A
1pq4:B
1pq5:A
1pq7:A
1pq8:A
1pqa:A
1pqd:A
1pqe:A
1pqh:A
1pqh:B
1pqi:A
1pqj:A
1pqm:A
1pqn:A
1pqo:A
1pqr:A
1pqs:A
1pqu:A
1pqu:B
1pqu:C
1pqu:D
1pqx:A
1pr9:A
1pr9:B
1pra:A
1prb:A
1prl:A
1prl:C
1prm:A
1prm:C
1prn:A
1pro:A
1pro:B
1prr:A
1prs:A
1prw:A
1pry:A
1prz:A
1ps2:A
1ps3:A
1psb:A
1psb:B
1psb:C
1psb:D
1pse:A
1psf:A
1psm:A
1psr:A
1psr:B
1psv:A
1psy:A
1pt1:A
1pt1:B
1pt4:A
1pt6:A
1pt6:B
1pt7:A
1pt7:B
1ptf:A
1ptm:A
1ptm:B
1ptq:A
1ptx:A
1pty:A
1ptz:A
1ptz:B
1pu0:A
1pu0:B
1pu0:C
1pu0:D
1pu0:E
1pu0:F
1pu0:G
1pu0:H
1pu0:I
1pu0:J
1pu1:A
1pu3:A
1pu5:A
1pu5:B
1pu5:C
1pu6:A
1pu6:B
1pu7:A
1pu7:B
1puc:A
1pud:A
1pul:A
1pun:A
1puo:A
1puo:B
1puq:A
1pus:A
1put:A
1pux:A
1puz:A
1pv0:A
1pv3:A
1pv5:A
1pva:A
1pva:B
1pvb:A
1pvf:A
1pvf:B
1pvg:A
1pvg:B
1pvm:A
1pvm:B
1pvv:A
1pvx:A
1pvy:A
1pvy:B
1pvz:A
1pw1:A
1pw2:A
1pw3:A
1pw3:B
1pw8:A
1pw9:A
1pw9:B
1pw9:C
1pwa:A
1pwb:A
1pwb:B
1pwb:C
1pwc:A
1pwd:A
1pwg:A
1pwj:A
1pwk:A
1pwl:A
1pwm:A
1pwt:A
1pwx:A
1pwx:B
1pwx:C
1pwx:D
1px0:A
1px0:B
1px0:C
1px0:D
1px3:A
1px3:B
1px3:C
1px3:D
1px4:A
1px4:B
1px4:C
1px4:D
1px5:A
1px5:B
1px9:A
1pxd:A
1pxd:B
1pxe:A
1pxg:A
1pxi:A
1pxo:A
1pxq:A
1pxr:A
1pxr:B
1pxv:A
1pxv:B
1pxv:C
1pxv:D
1pxw:A
1pxw:B
1pxz:A
1pxz:B
1py3:A
1py3:B
1py3:C
1py6:A
1py6:B
1py9:A
1pyc:A
1pyf:A
1pyl:A
1pyl:B
1pym:A
1pym:B
1pyo:A
1pyo:B
1pyo:C
1pyo:D
1pyo:E
1pyo:F
1pyq:A
1pyq:B
1pyu:A
1pyu:B
1pyu:C
1pyu:D
1pyv:A
1pyz:A
1pyz:B
1pz3:A
1pz3:B
1pz4:A
1pz5:A
1pz5:B
1pz5:C
1pz7:A
1pz7:B
1pza:A
1pzb:A
1pzc:A
1pze:A
1pzg:A
1pzg:B
1pzg:C
1pzg:D
1pzh:A
1pzh:B
1pzh:C
1pzh:D
1pzi:D
1pzi:E
1pzi:F
1pzi:G
1pzi:H
1pzj:D
1pzj:E
1pzj:F
1pzj:G
1pzj:H
1pzk:D
1pzk:E
1pzk:F
1pzk:G
1pzk:H
1pzo:A
1pzp:A
1pzq:A
1pzq:B
1pzr:A
1pzr:B
1pzs:A
1pzt:A
1q01:A
1q02:A
1q04:A
1q04:B
1q08:A
1q08:B
1q0b:A
1q0b:B
1q0e:A
1q0e:B
1q0g:A
1q0g:B
1q0g:C
1q0g:D
1q0g:E
1q0g:F
1q0g:G
1q0g:H
1q0g:I
1q0g:J
1q0g:K
1q0g:L
1q0m:A
1q0m:B
1q0m:C
1q0m:D
1q0m:E
1q0m:F
1q0n:A
1q0p:A
1q0q:A
1q0q:B
1q0r:A
1q0v:A
1q0w:A
1q0w:B
1q0x:H
1q0x:L
1q0z:A
1q10:A
1q10:B
1q11:A
1q16:A
1q16:B
1q16:C
1q1a:A
1q1a:B
1q1c:A
1q1f:A
1q1o:A
1q1r:A
1q1r:B
1q1u:A
1q1y:A
1q25:A
1q27:A
1q2b:A
1q2e:A
1q2e:B
1q2f:A
1q2h:A
1q2h:B
1q2h:C
1q2i:A
1q2j:A
1q2k:A
1q2n:A
1q2o:A
1q2o:B
1q2q:A
1q2w:A
1q2w:B
1q2z:A
1q33:A
1q35:A
1q36:A
1q38:A
1q3e:A
1q3e:B
1q3j:A
1q3l:A
1q3l:P
1q3m:A
1q3o:A
1q3o:B
1q3t:A
1q3y:A
1q3z:A
1q40:A
1q40:B
1q40:C
1q40:D
1q42:A
1q44:A
1q48:A
1q4a:A
1q4b:A
1q4c:A
1q4d:A
1q4e:A
1q4r:A
1q4s:A
1q4s:B
1q4t:A
1q4t:B
1q4u:A
1q4u:B
1q4w:A
1q52:A
1q52:B
1q52:C
1q52:D
1q52:E
1q52:F
1q52:G
1q52:H
1q52:I
1q52:J
1q52:K
1q52:L
1q53:A
1q53:B
1q54:A
1q54:B
1q56:A
1q59:A
1q5d:A
1q5f:A
1q5k:A
1q5k:B
1q5l:A
1q5l:B
1q5m:A
1q5m:B
1q5p:A
1q5t:A
1q5t:B
1q5w:A
1q5w:B
1q5y:A
1q5y:B
1q5y:C
1q5y:D
1q5z:A
1q60:A
1q63:A
1q66:A
1q68:A
1q68:B
1q69:A
1q69:B
1q6a:A
1q6a:B
1q6b:A
1q6b:B
1q6c:A
1q6e:A
1q6h:A
1q6h:B
1q6l:A
1q6l:B
1q6o:A
1q6o:B
1q6q:A
1q6q:B
1q6r:A
1q6r:B
1q6v:A
1q6y:A
1q6z:A
1q71:A
1q72:H
1q72:L
1q73:A
1q74:A
1q74:B
1q74:C
1q74:D
1q7a:A
1q7d:A
1q7d:B
1q7d:C
1q7e:A
1q7f:A
1q7f:B
1q7i:A
1q7j:A
1q7l:A
1q7l:B
1q7l:C
1q7l:D
1q7r:A
1q7t:A
1q7t:B
1q7x:A
1q7z:A
1q7z:B
1q80:A
1q8a:A
1q8a:B
1q8b:A
1q8d:A
1q8f:A
1q8f:B
1q8f:C
1q8f:D
1q8g:A
1q8j:A
1q8j:B
1q8k:A
1q8l:A
1q8p:A
1q8p:B
1q8r:A
1q8r:B
1q8u:A
1q8u:B
1q8v:A
1q8v:B
1q8x:A
1q91:A
1q92:A
1q98:A
1q98:B
1q9b:A
1q9e:A
1q9e:B
1q9e:C
1q9f:A
1q9g:A
1q9i:A
1q9k:A
1q9k:B
1q9o:A
1q9o:B
1q9o:C
1q9o:D
1q9p:A
1q9q:A
1q9q:B
1q9r:A
1q9r:B
1q9t:A
1q9t:B
1q9u:A
1q9u:B
1q9v:A
1q9v:B
1q9w:A
1q9w:B
1q9w:C
1q9w:D
1qa0:A
1qa4:A
1qa5:A
1qa7:A
1qa7:B
1qa7:C
1qa7:D
1qac:A
1qac:B
1qad:A
1qah:A
1qah:B
1qau:A
1qav:A
1qav:B
1qaz:A
1qb0:A
1qb1:A
1qb5:D
1qb5:E
1qb5:F
1qb5:G
1qb5:H
1qb6:A
1qb7:A
1qb9:A
1qba:A
1qbf:A
1qbh:A
1qbi:A
1qbi:B
1qbn:A
1qbo:A
1qbr:A
1qbr:B
1qbs:A
1qbs:B
1qbu:A
1qbu:B
1qbv:E
1qbv:H
1qbv:L
1qbz:A
1qbz:B
1qbz:C
1qcc:A
1qce:A
1qce:B
1qce:C
1qcm:A
1qcn:A
1qcn:B
1qco:A
1qco:B
1qcp:A
1qcs:A
1qcv:A
1qcx:A
1qcz:A
1qd1:A
1qd1:B
1qd2:A
1qd9:A
1qd9:B
1qd9:C
1qdb:A
1qdb:B
1qdb:C
1qdd:A
1qdp:A
1qdv:A
1qdv:B
1qdv:C
1qdv:D
1qe3:A
1qey:A
1qey:B
1qey:C
1qey:D
1qf8:A
1qf8:B
1qf9:A
1qfa:A
1qfb:A
1qfd:A
1qfi:A
1qfi:B
1qfi:C
1qfl:A
1qfl:B
1qfl:C
1qfl:D
1qfm:A
1qfn:A
1qfn:B
1qfo:A
1qfo:B
1qfo:C
1qfr:A
1qft:A
1qft:B
1qfv:A
1qfv:B
1qfy:A
1qfy:B
1qfz:A
1qfz:B
1qg1:E
1qg1:I
1qg6:A
1qg6:B
1qg6:C
1qg6:D
1qg8:A
1qg9:A
1qgb:A
1qgd:A
1qgd:B
1qge:D
1qge:E
1qgf:A
1qgi:A
1qgj:A
1qgj:B
1qgm:A
1qgp:A
1qgq:A
1qgu:A
1qgu:B
1qgu:C
1qgu:D
1qgv:A
1qgw:A
1qgw:B
1qgw:C
1qgw:D
1qgx:A
1qgy:A
1qh0:A
1qh1:A
1qh1:B
1qh1:C
1qh1:D
1qh2:A
1qh2:B
1qh3:A
1qh3:B
1qh4:A
1qh4:B
1qh4:C
1qh4:D
1qh5:A
1qh5:B
1qh7:A
1qh7:B
1qh8:A
1qh8:B
1qh8:C
1qh8:D
1qhc:A
1qhc:B
1qhd:A
1qhf:A
1qhf:B
1qhi:A
1qhi:B
1qhj:A
1qhk:A
1qho:A
1qhp:A
1qhq:A
1qhv:A
1qhz:A
1qi2:A
1qi8:A
1qi8:B
1qi8:C
1qi8:D
1qio:A
1qip:A
1qip:B
1qip:C
1qip:D
1qiq:A
1qis:A
1qit:A
1qix:B
1qj4:A
1qj5:A
1qj5:B
1qj8:A
1qjc:A
1qjc:B
1qjd:A
1qje:A
1qjf:A
1qjj:A
1qjk:A
1qjl:A
1qjo:A
1qjp:A
1qjt:A
1qjw:A
1qjw:B
1qk3:A
1qk3:B
1qk3:C
1qk3:D
1qk4:A
1qk4:B
1qk4:C
1qk4:D
1qk5:A
1qk5:B
1qk6:A
1qk7:A
1qk8:A
1qk9:A
1qka:A
1qkb:A
1qkd:A
1qkd:B
1qke:A
1qkf:A
1qkh:A
1qkk:A
1qkm:A
1qkq:A
1qkr:A
1qkr:B
1qks:A
1qks:B
1qkx:A
1qky:A
1qkz:A
1qkz:H
1qkz:L
1qkz:P
1ql0:A
1ql0:B
1ql3:A
1ql3:B
1ql3:C
1ql3:D
1ql4:A
1ql4:B
1ql4:C
1ql4:D
1qlc:A
1qld:A
1qli:A
1qlk:A
1qlk:B
1qlo:A
1qlq:A
1qlw:A
1qlw:B
1qlx:A
1qly:A
1qlz:A
1qm0:A
1qm1:A
1qm2:A
1qm3:A
1qm9:A
1qmc:A
1qmc:B
1qmg:A
1qmg:B
1qmg:C
1qmg:D
1qmq:A
1qmv:A
1qmv:B
1qmv:C
1qmv:D
1qmv:E
1qmv:F
1qmv:G
1qmv:H
1qmv:I
1qmv:J
1qmw:A
1qmy:A
1qmy:B
1qmy:C
1qn0:A
1qn1:A
1qnd:A
1qnj:A
1qnk:A
1qnk:B
1qnn:A
1qnn:B
1qnn:C
1qnn:D
1qnp:A
1qnq:A
1qnr:A
1qns:A
1qnx:A
1qny:A
1qnz:H
1qnz:L
1qnz:P
1qo2:A
1qo2:B
1qo6:A
1qo7:A
1qo7:B
1qoa:A
1qoa:B
1qob:A
1qob:B
1qof:A
1qof:B
1qog:A
1qog:B
1qop:A
1qop:B
1qoq:A
1qoq:B
1qou:A
1qou:B
1qow:A
1qow:B
1qow:C
1qow:D
1qow:E
1qow:F
1qoz:A
1qoz:B
1qp2:A
1qp3:A
1qp6:A
1qp6:B
1qpa:A
1qpa:B
1qpc:A
1qpm:A
1qpu:A
1qpw:A
1qpw:B
1qpw:C
1qpw:D
1qq0:A
1qq1:A
1qq3:A
1qq4:A
1qq5:A
1qq5:B
1qq7:A
1qq7:B
1qq9:A
1qqf:A
1qqi:A
1qqj:A
1qqj:B
1qqm:A
1qqn:A
1qqo:A
1qqp:1
1qqp:2
1qqp:3
1qqp:4
1qqq:A
1qqu:A
1qqv:A
1qqy:A
1qr0:A
1qr3:E
1qr3:I
1qr5:A
1qr9:A
1qra:A
1qre:A
1qrf:A
1qrg:A
1qrj:A
1qrj:B
1qrl:A
1qrm:A
1qrp:E
1qrp:I
1qrr:A
1qrw:A
1qrx:A
1qs1:A
1qs1:B
1qs1:C
1qs1:D
1qs3:A
1qs7:A
1qs7:B
1qs7:C
1qs7:D
1qs9:A
1qsa:A
1qsb:A
1qsg:A
1qsg:B
1qsg:C
1qsg:D
1qsg:E
1qsg:F
1qsg:G
1qsg:H
1qsh:A
1qsh:B
1qsh:C
1qsh:D
1qsi:A
1qsi:B
1qsi:C
1qsi:D
1qsj:A
1qsj:B
1qsj:C
1qsj:D
1qsq:A
1qst:A
1qsu:A
1qsu:B
1qsu:C
1qsv:A
1qsw:A
1qsw:B
1qsw:C
1qsw:D
1qsz:A
1qt1:A
1qt1:B
1qt3:A
1qt5:A
1qt6:A
1qt7:A
1qt8:A
1qt9:A
1qtb:A
1qte:A
1qtg:A
1qtg:B
1qth:A
1qth:B
1qtn:A
1qtn:B
1qto:A
1qtp:A
1qts:A
1qtt:A
1qtu:A
1qtw:A
1qtx:A
1qtx:B
1qu1:A
1qu1:B
1qu1:C
1qu1:D
1qu1:E
1qu1:F
1qu5:A
1qu6:A
1qu9:A
1qu9:B
1qu9:C
1qud:A
1que:A
1qug:A
1quh:A
1qui:A
1quj:A
1quk:A
1qul:A
1quo:A
1qup:A
1qup:B
1qus:A
1quw:A
1quz:A
1qv0:A
1qv1:A
1qv6:A
1qv6:B
1qv7:A
1qv7:B
1qv9:A
1qv9:B
1qv9:C
1qve:A
1qve:B
1qvj:A
1qvk:A
1qvl:A
1qvw:A
1qvw:B
1qvx:A
1qvy:A
1qvy:B
1qvy:C
1qvy:D
1qvz:A
1qvz:B
1qw0:A
1qw1:A
1qw2:A
1qw7:A
1qw7:B
1qw8:A
1qw8:B
1qw9:A
1qw9:B
1qwd:A
1qwd:B
1qwe:A
1qwe:B
1qwf:A
1qwf:B
1qwg:A
1qwh:A
1qwh:B
1qwi:A
1qwi:B
1qwi:C
1qwi:D
1qwk:A
1qwl:A
1qwl:B
1qwm:A
1qwm:B
1qwn:A
1qwo:A
1qwp:A
1qwq:A
1qwr:A
1qwr:B
1qws:A
1qws:B
1qws:C
1qws:D
1qwv:A
1qwx:A
1qwx:B
1qwy:A
1qwz:A
1qx1:A
1qx2:A
1qx2:B
1qx3:A
1qx4:A
1qx4:B
1qx9:A
1qxc:A
1qxe:A
1qxe:B
1qxe:C
1qxe:D
1qxf:A
1qxj:A
1qxj:B
1qxm:A
1qxm:B
1qxn:A
1qxn:B
1qxq:A
1qxr:A
1qxr:B
1qxw:A
1qxy:A
1qxz:A
1qy0:A
1qy1:A
1qy2:A
1qy4:A
1qy4:B
1qy5:A
1qy6:A
1qy8:A
1qyb:A
1qyf:A
1qyg:H
1qyg:L
1qyo:A
1qyp:A
1qyq:A
1qyt:A
1qyv:A
1qyw:A
1qyx:A
1qyz:A
1qz0:A
1qz0:B
1qz0:D
1qz0:F
1qz5:A
1qz6:A
1qz9:A
1qze:A
1qzm:A
1qzn:A
1qzp:A
1qzr:A
1qzr:B
1qzy:A
1r02:A
1r03:A
1r05:A
1r05:B
1r0d:A
1r0d:B
1r0d:D
1r0d:E
1r0d:F
1r0d:G
1r0d:H
1r0d:I
1r0f:A
1r0g:A
1r0h:A
1r0i:A
1r0k:A
1r0k:B
1r0k:C
1r0k:D
1r0m:A
1r0m:B
1r0m:C
1r0m:D
1r0p:A
1r0q:A
1r0r:E
1r0r:I
1r0u:A
1r12:A
1r12:B
1r17:A
1r17:B
1r17:C
1r17:D
1r1b:A
1r1c:A
1r1c:B
1r1c:C
1r1c:D
1r1f:A
1r1g:A
1r1g:B
1r1h:A
1r1m:A
1r1n:A
1r1n:B
1r1n:C
1r1n:D
1r1n:E
1r1n:F
1r1n:G
1r1n:H
1r1n:I
1r1p:A
1r1p:B
1r1p:C
1r1p:D
1r1p:E
1r1p:F
1r1p:G
1r1p:H
1r1q:A
1r1q:B
1r1q:C
1r1q:D
1r1s:A
1r1s:B
1r1s:C
1r1s:D
1r1s:E
1r1s:F
1r1s:G
1r1s:H
1r1t:A
1r1t:B
1r1w:A
1r1y:A
1r1y:B
1r1y:C
1r1y:D
1r21:A
1r26:A
1r29:A
1r2a:A
1r2a:B
1r2d:A
1r2m:A
1r2m:B
1r2n:A
1r2q:A
1r2r:A
1r2r:B
1r2r:C
1r2r:D
1r2u:A
1r33:A
1r34:A
1r36:A
1r3b:A
1r3d:A
1r3f:A
1r3j:A
1r3j:B
1r3j:C
1r3q:A
1r3r:A
1r3s:A
1r3t:A
1r3v:A
1r3w:A
1r3y:A
1r45:A
1r45:B
1r45:C
1r45:D
1r48:A
1r48:B
1r4b:A
1r4b:B
1r4g:A
1r4p:A
1r4p:B
1r4p:C
1r4p:D
1r4p:E
1r4p:F
1r4s:A
1r4t:A
1r4u:A
1r4v:A
1r4x:A
1r4y:A
1r4z:A
1r4z:B
1r50:A
1r50:B
1r51:A
1r54:A
1r55:A
1r57:A
1r58:A
1r5e:A
1r5l:A
1r5m:A
1r5r:A
1r5s:A
1r5y:A
1r5z:A
1r5z:B
1r5z:C
1r62:A
1r63:A
1r65:A
1r65:B
1r66:A
1r67:A
1r6d:A
1r6e:A
1r6h:A
1r6j:A
1r6l:A
1r6p:A
1r6r:A
1r6r:B
1r6v:A
1r6w:A
1r6x:A
1r73:A
1r75:A
1r77:A
1r77:B
1r79:A
1r7a:A
1r7a:B
1r7c:A
1r7d:A
1r7e:A
1r7f:A
1r7g:A
1r7o:A
1r7s:A
1r7s:B
1r7s:C
1r7u:A
1r7x:A
1r7y:A
1r80:A
1r81:A
1r82:A
1r84:A
1r85:A
1r86:A
1r87:A
1r88:A
1r88:B
1r89:A
1r8c:A
1r8h:A
1r8h:B
1r8h:C
1r8h:D
1r8h:E
1r8h:F
1r8m:E
1r8n:A
1r8o:A
1r8o:B
1r8p:A
1r8p:B
1r8q:A
1r8q:B
1r8q:E
1r8q:F
1r8s:A
1r8s:E
1r8t:A
1r8u:A
1r8u:B
1r9c:A
1r9c:B
1r9d:A
1r9d:B
1r9h:A
1r9i:A
1r9k:A
1r9l:A
1r9p:A
1r9u:A
1r9v:A
1r9w:A
1r9x:A
1r9y:A
1r9z:A
1ra0:A
1ra1:A
1ra2:A
1ra3:A
1ra4:A
1ra5:A
1ra8:A
1ra9:A
1rak:A
1rao:A
1raq:A
1rax:A
1ray:A
1raz:A
1rb0:A
1rb9:A
1rbr:A
1rbs:A
1rbt:A
1rbu:A
1rbv:A
1rc4:A
1rc9:A
1rca:A
1rcf:A
1rch:A
1rcj:A
1rck:A
1rcl:A
1rcm:A
1rcm:B
1rcq:A
1rcv:D
1rcv:E
1rcv:F
1rcv:G
1rcv:H
1rcy:A
1rd9:D
1rd9:E
1rd9:F
1rd9:G
1rd9:H
1rdb:A
1rdg:A
1rdi:1
1rdi:2
1rdj:1
1rdj:2
1rdk:1
1rdk:2
1rdl:1
1rdl:2
1rdm:1
1rdm:2
1rdn:1
1rdn:2
1rdo:1
1rdo:2
1rdp:D
1rdp:E
1rdp:F
1rdp:G
1rdp:H
1rdq:E
1rdq:I
1rds:A
1rdu:A
1re6:A
1re6:B
1re9:A
1rec:A
1red:A
1red:B
1ree:A
1ree:B
1ref:A
1ref:B
1reg:X
1reg:Y
1res:A
1ret:A
1rew:A
1rew:B
1rew:C
1rew:D
1rex:A
1rey:A
1rez:A
1rf2:D
1rf2:E
1rf2:F
1rf2:G
1rf2:H
1rf6:A
1rf6:B
1rf6:C
1rf6:D
1rf7:A
1rf8:A
1rf8:B
1rf9:A
1rfa:A
1rfh:A
1rfk:A
1rfk:B
1rfl:A
1rfo:A
1rfo:B
1rfo:C
1rfp:A
1rfs:A
1rfy:A
1rfy:B
1rg0:A
1rg0:B
1rg3:A
1rg4:A
1rg6:A
1rg8:A
1rg8:B
1rga:A
1rge:A
1rge:B
1rgf:A
1rgf:B
1rgg:A
1rgg:B
1rgh:A
1rgh:B
1rgj:A
1rgj:B
1rgk:A
1rgr:A
1rgr:B
1rgw:A
1rgx:A
1rgx:B
1rgx:C
1rgy:A
1rgz:A
1rh4:A
1rh8:A
1rh9:A
1rhc:A
1rhf:A
1rhf:B
1rhh:A
1rhh:B
1rhh:C
1rhh:D
1rhl:A
1rhs:A
1rhw:A
1rhx:A
1ri0:A
1ri8:A
1ri8:B
1ri9:A
1rie:A
1rii:A
1rii:B
1rii:C
1rii:D
1rij:A
1rik:A
1rim:A
1rip:A
1rj1:A
1rj9:A
1rj9:B
1rja:A
1rjc:A
1rjc:B
1rjd:A
1rjd:B
1rjd:C
1rjh:A
1rji:A
1rjj:A
1rjj:B
1rjk:A
1rjk:C
1rjo:A
1rjp:A
1rjq:A
1rjt:A
1rju:V
1rjv:A
1rjy:A
1rjy:B
1rjy:D
1rjy:E
1rjy:P
1rjy:Q
1rk4:A
1rk4:B
1rk5:A
1rk6:A
1rk7:A
1rk8:A
1rk8:B
1rk8:C
1rk9:A
1rkd:A
1rkg:A
1rkg:C
1rki:A
1rki:B
1rkk:A
1rkl:A
1rkn:A
1rkq:A
1rkq:B
1rkt:A
1rkt:B
1rku:A
1rku:B
1rkv:A
1rkv:B
1rkx:A
1rkx:B
1rkx:C
1rkx:D
1rky:A
1rl0:A
1rl1:A
1rl5:A
1rl9:A
1rlf:A
1rlh:A
1rli:A
1rli:B
1rli:C
1rli:D
1rlk:A
1rlm:A
1rlm:B
1rlm:C
1rlm:D
1rlp:C
1rlp:R
1rlq:C
1rlq:R
1rls:A
1rly:A
1rm6:A
1rm6:B
1rm6:C
1rm6:D
1rm6:E
1rm6:F
1rm8:A
1rmj:A
1rmk:A
1rml:A
1rmm:A
1rmo:A
1rms:A
1rmt:A
1rmt:B
1rmt:C
1rmt:D
1rmy:A
1rmy:B
1rmz:A
1rn1:A
1rn1:B
1rn1:C
1rn4:A
1rn8:A
1rnc:A
1rnd:A
1rni:A
1rnj:A
1rnn:E
1rno:A
1rnt:A
1rnw:A
1rnx:A
1rnz:A
1ro0:A
1ro2:A
1ro3:A
1ro4:A
1ro7:A
1ro7:B
1ro7:C
1ro7:D
1roa:A
1rob:A
1roc:A
1rod:A
1rod:B
1roe:A
1rof:A
1ron:A
1roo:A
1rop:A
1rot:A
1rou:A
1rp0:A
1rp0:B
1rpb:A
1rpc:A
1rpg:A
1rpi:A
1rpi:B
1rpj:A
1rpo:A
1rpr:A
1rpr:B
1rpv:A
1rq2:A
1rq2:B
1rq3:A
1rq3:B
1rq3:C
1rq3:D
1rq6:A
1rq8:A
1rqb:A
1rqj:A
1rqj:B
1rqm:A
1rqp:A
1rqp:B
1rqp:C
1rqs:A
1rqt:A
1rqt:B
1rqu:A
1rqu:B
1rqv:A
1rqv:B
1rqw:A
1rrb:A
1rre:A
1rre:B
1rre:C
1rre:D
1rre:E
1rre:F
1rrm:A
1rrm:B
1rro:A
1rrz:A
1rs6:A
1rs6:B
1rs7:A
1rs7:B
1rse:A
1rsf:A
1rsg:A
1rsg:B
1rso:A
1rso:B
1rso:C
1rso:D
1rss:A
1rst:B
1rst:P
1rsu:B
1rsu:P
1rsw:A
1rsx:A
1rsy:A
1rt0:A
1rtm:1
1rtm:2
1rtm:3
1rtn:A
1rtn:B
1rto:A
1rto:B
1rtq:A
1rtt:A
1rtu:A
1rtx:A
1rtz:A
1ru0:A
1ru0:B
1ru1:A
1ru1:B
1ru2:A
1ru4:A
1ru5:A
1rua:H
1rua:L
1ruk:H
1ruk:L
1rul:H
1rul:L
1rum:H
1rum:L
1rup:H
1rup:L
1ruq:H
1ruq:L
1rur:H
1rur:L
1rut:X
1ruu:A
1ruv:A
1ruw:A
1rv9:A
1rvd:A
1rvk:A
1rvs:A
1rw1:A
1rw5:A
1rw7:A
1rw9:A
1rwa:A
1rwc:A
1rwd:A
1rwe:A
1rwe:B
1rwe:C
1rwe:D
1rwf:A
1rwg:A
1rwh:A
1rwi:A
1rwi:B
1rwj:A
1rwl:A
1rwr:A
1rws:A
1rwu:A
1rwx:A
1rwx:B
1rwy:A
1rwy:B
1rwy:C
1rwz:A
1rx0:A
1rx0:B
1rx0:C
1rx0:D
1rx2:A
1rx9:A
1rxd:A
1rxd:B
1rxd:C
1rxe:A
1rxf:A
1rxg:A
1rxi:A
1rxj:A
1rxj:B
1rxj:C
1rxj:D
1rxk:A
1rxk:B
1rxl:A
1rxp:A
1rxq:A
1rxq:B
1rxq:C
1rxq:D
1rxr:A
1rxy:A
1rxy:B
1ry0:A
1ry0:B
1ry3:A
1ry4:A
1ry6:A
1ry8:A
1ry8:B
1ry9:A
1ry9:B
1ry9:C
1ry9:D
1rya:A
1rya:B
1ryb:A
1ryc:A
1ryf:A
1ryf:B
1ryg:A
1ryh:A
1ryh:B
1ryi:A
1ryi:B
1ryi:C
1ryi:D
1ryj:A
1ryk:A
1ryl:A
1ryl:B
1rym:A
1ryn:A
1ryo:A
1ryp:1
1ryp:2
1ryp:A
1ryp:B
1ryp:C
1ryp:D
1ryp:E
1ryp:F
1ryp:G
1ryp:H
1ryp:I
1ryp:J
1ryp:K
1ryp:L
1ryp:M
1ryp:N
1ryp:O
1ryp:P
1ryp:Q
1ryp:R
1ryp:S
1ryp:T
1ryp:U
1ryp:V
1ryp:W
1ryp:X
1ryp:Y
1ryp:Z
1ryq:A
1ryv:A
1rz2:A
1rz3:A
1rza:A
1rzb:A
1rzc:A
1rzd:A
1rze:A
1rzf:H
1rzf:L
1rzh:H
1rzh:L
1rzh:M
1rzl:A
1rzp:A
1rzp:B
1rzp:C
1rzs:A
1rzw:A
1rzy:A
1s01:A
1s02:A
1s04:A
1s05:A
1s09:A
1s09:B
1s0a:A
1s0a:B
1s0e:A
1s0i:A
1s0j:A
1s0p:A
1s0p:B
1s0q:A
1s0r:A
1s17:A
1s17:B
1s18:A
1s18:B
1s1a:A
1s1a:B
1s1d:A
1s1d:B
1s1f:A
1s1n:A
1s1o:A
1s1o:B
1s1p:A
1s1y:A
1s1z:A
1s22:A
1s24:A
1s2a:A
1s2c:A
1s2h:A
1s2o:A
1s2p:A
1s2p:B
1s2w:A
1s2x:A
1s2z:A
1s36:A
1s38:A
1s39:A
1s3a:A
1s3b:A
1s3b:B
1s3c:A
1s3d:A
1s3e:A
1s3e:B
1s3k:H
1s3k:L
1s3v:A
1s3w:A
1s3x:A
1s44:A
1s44:B
1s4a:A
1s4a:B
1s4g:A
1s4h:A
1s4i:A
1s4i:B
1s4i:C
1s4i:D
1s4j:A
1s4k:A
1s4k:B
1s4r:A
1s4s:A
1s4t:A
1s4w:A
1s4x:A
1s4z:A
1s4z:B
1s4z:C
1s50:A
1s55:A
1s55:B
1s55:C
1s57:A
1s57:B
1s57:C
1s57:D
1s57:E
1s57:F
1s5a:A
1s5a:B
1s5a:C
1s5a:D
1s5d:A
1s5d:D
1s5d:E
1s5d:F
1s5d:G
1s5d:H
1s5e:A
1s5e:B
1s5e:D
1s5e:E
1s5e:F
1s5e:G
1s5e:H
1s5e:J
1s5e:K
1s5e:L
1s5e:M
1s5e:N
1s5m:A
1s5n:A
1s5o:A
1s5p:A
1s5q:A
1s5q:B
1s5r:A
1s5r:B
1s5s:A
1s5u:A
1s5u:B
1s5u:C
1s5u:D
1s5u:E
1s5u:F
1s5u:G
1s5u:H
1s62:A
1s63:A
1s63:B
1s66:L
1s66:U
1s67:L
1s67:U
1s68:A
1s69:A
1s6a:A
1s6b:A
1s6b:B
1s6d:A
1s6f:A
1s6h:A
1s6i:A
1s6j:A
1s6l:A
1s6n:A
1s6o:A
1s6u:A
1s6v:A
1s6v:B
1s6v:C
1s6v:D
1s6w:A
1s6x:A
1s6z:A
1s73:A
1s7e:A
1s7i:A
1s7k:A
1s7p:A
1s7p:B
1s7q:A
1s7q:B
1s7q:C
1s7s:A
1s7s:B
1s7s:C
1s7y:A
1s7y:B
1s7z:A
1s81:A
1s82:A
1s83:A
1s84:A
1s8f:A
1s8f:B
1s8h:A
1s8i:A
1s8k:A
1s8n:A
1s95:A
1s95:B
1s99:A
1s99:B
1s9d:A
1s9d:E
1s9r:A
1s9r:B
1s9t:A
1s9t:B
1s9u:A
1sa8:A
1sae:A
1sae:B
1sae:C
1sae:D
1saf:A
1saf:B
1saf:C
1saf:D
1sag:A
1sag:B
1sag:C
1sag:D
1sah:A
1sah:B
1sah:C
1sah:D
1sai:A
1sai:B
1sai:C
1sai:D
1saj:A
1saj:B
1saj:C
1saj:D
1sak:A
1sak:B
1sak:C
1sak:D
1sal:A
1sal:B
1sal:C
1sal:D
1sar:A
1sar:B
1sat:A
1sau:A
1sb0:A
1sb0:B
1sb1:H
1sb1:I
1sb1:L
1sb2:A
1sb2:B
1sb6:A
1sbh:A
1sbj:A
1sbm:A
1sbo:A
1sbp:A
1sbu:A
1sbw:A
1sbw:I
1sbx:A
1sby:A
1sby:B
1sc0:A
1sc0:B
1sc3:A
1sc3:B
1sc9:A
1sck:A
1scn:E
1sco:A
1scs:A
1scv:A
1scw:A
1scy:A
1sd3:A
1sd3:B
1sd5:A
1sd8:A
1sd9:A
1sdb:A
1sdb:B
1sde:A
1sdf:A
1sdi:A
1sdk:A
1sdk:B
1sdk:C
1sdk:D
1sdl:A
1sdl:B
1sdl:C
1sdl:D
1sdo:A
1sdq:A
1sdt:A
1sdt:B
1sdu:A
1sdu:B
1sdv:A
1sdv:B
1sdw:A
1sdz:A
1sdz:B
1se0:A
1se0:B
1se4:A
1se6:A
1se6:B
1se7:A
1se9:A
1seg:A
1seh:A
1sei:A
1sei:B
1sen:A
1seo:A
1seo:B
1seo:C
1seo:D
1sep:A
1seq:H
1seq:L
1sf0:A
1sf1:A
1sf1:B
1sf3:A
1sf5:A
1sf9:A
1sfd:A
1sfd:B
1sff:A
1sff:B
1sff:C
1sff:D
1sfh:A
1sfh:B
1sfi:A
1sfi:I
1sfl:A
1sfl:B
1sfp:A
1sfq:A
1sfq:B
1sfq:D
1sfq:E
1sfs:A
1sft:A
1sft:B
1sfv:A
1sfw:A
1sfx:A
1sfx:B
1sg0:A
1sg0:B
1sg4:A
1sg4:B
1sg4:C
1sg5:A
1sg6:A
1sg6:B
1sg7:A
1sgc:A
1sgd:E
1sgd:I
1sge:E
1sge:I
1sgg:A
1sgj:A
1sgj:B
1sgj:C
1sgn:E
1sgn:I
1sgo:A
1sgp:E
1sgp:I
1sgq:E
1sgq:I
1sgr:E
1sgr:I
1sgt:A
1sgu:A
1sgu:B
1sgv:A
1sgv:B
1sgw:A
1sgy:E
1sgy:I
1sh1:A
1sh4:A
1sh7:A
1sh7:B
1sh8:A
1sh8:B
1sha:A
1sha:B
1shc:A
1shc:B
1shf:A
1shf:B
1shg:A
1shh:A
1shh:B
1shh:D
1shh:E
1shi:A
1shk:A
1shk:B
1shm:A
1shm:B
1shm:D
1shm:E
1shp:A
1shr:A
1shr:B
1shr:C
1shr:D
1sht:X
1shu:X
1shv:A
1si0:A
1si1:A
1si6:X
1sih:A
1sii:A
1sio:A
1sio:B
1sio:C
1sis:A
1six:A
1siy:A
1sj0:A
1sj1:A
1sj1:B
1sj6:A
1sjd:A
1sjd:B
1sjd:C
1sjd:D
1sjg:A
1sjm:A
1sjm:B
1sjm:C
1sjn:A
1sjn:B
1sjn:C
1sjt:A
1sjt:B
1sju:A
1sjv:A
1sjw:A
1sjy:A
1sjz:A
1sk0:A
1sk1:A
1sk2:A
1sk4:A
1sk7:A
1sk8:A
1sk9:A
1ska:A
1skb:A
1skg:A
1skg:B
1skh:A
1ski:A
1skk:A
1skq:A
1skq:B
1skt:A
1skz:A
1sl3:A
1sl3:B
1sl4:A
1sl5:A
1sl8:A
1sl9:A
1slf:B
1slf:D
1slg:B
1slg:D
1slg:M
1slg:P
1slj:A
1slm:A
1slt:A
1slt:B
1slu:A
1slu:B
1sm3:H
1sm3:L
1sm3:P
1sm7:A
1smb:A
1smd:A
1smg:A
1sml:A
1smm:A
1smo:A
1smo:B
1smu:A
1smw:A
1smx:A
1smx:B
1smz:A
1sn0:A
1sn0:B
1sn0:C
1sn0:D
1sn1:A
1sn2:A
1sn2:B
1sn2:C
1sn2:D
1sn4:A
1sn5:A
1sn5:B
1sn5:C
1sn5:D
1sn6:A
1sn9:A
1sn9:B
1sn9:C
1sn9:D
1sna:A
1sna:B
1sna:C
1sna:D
1snb:A
1snc:A
1snd:A
1snd:B
1sne:A
1sne:B
1snf:A
1snf:B
1snf:C
1sng:A
1snl:A
1snm:A
1snn:A
1snn:B
1sno:A
1snp:A
1snq:A
1snr:A
1snr:B
1snr:C
1snt:A
1sny:A
1so3:A
1so3:B
1so4:A
1so4:B
1so5:A
1so5:B
1so6:A
1so6:B
1so7:A
1so9:A
1soa:A
1soc:A
1sog:A
1soh:A
1soi:A
1sok:A
1sok:B
1sol:A
1sop:A
1sou:A
1sov:A
1sov:B
1sow:A
1sow:B
1sox:A
1sox:B
1soy:A
1sp0:A
1sp1:A
1sp2:A
1sp5:A
1sp5:B
1sp5:I
1sp7:A
1spf:A
1spg:A
1spg:B
1spj:A
1spk:A
1spw:A
1spy:A
1sq2:L
1sq2:N
1sq9:A
1sqd:A
1sqe:A
1sqe:B
1sqg:A
1sqn:A
1sqn:B
1sqo:A
1sqr:A
1sqs:A
1sqs:B
1sqt:A
1sqw:A
1sqz:A
1sqz:B
1sr2:A
1sr3:A
1sr7:A
1sr7:B
1sr8:A
1srb:A
1sre:A
1sre:B
1srg:A
1srg:B
1sri:A
1sri:B
1srj:A
1srj:B
1srk:A
1srl:A
1srm:A
1srr:A
1srr:B
1srr:C
1srv:A
1srz:A
1ss1:A
1ss2:A
1ss3:A
1ss4:A
1ss4:B
1ss6:A
1sse:A
1sse:B
1ssf:A
1ssh:A
1ssh:B
1ssk:A
1ssl:A
1ssn:A
1ssq:A
1ssq:D
1ssu:A
1ssx:A
1st3:A
1st7:A
1st9:A
1st9:B
1sta:A
1stg:A
1sth:A
1stm:A
1stm:B
1stm:C
1stm:D
1stm:E
1stn:A
1stq:A
1str:B
1str:D
1str:M
1str:P
1sts:B
1sts:D
1sts:M
1sts:P
1sty:A
1su2:A
1su2:B
1su6:A
1su7:A
1su8:A
1su9:A
1su9:B
1sub:A
1suc:A
1sud:A
1sue:A
1suf:A
1sug:A
1suh:A
1suo:A
1sup:A
1suu:A
1suy:A
1suy:B
1suy:C
1suy:D
1sv1:A
1sv1:B
1sv1:C
1sv1:D
1sv3:A
1svb:A
1svd:A
1svd:M
1svf:A
1svf:B
1svf:C
1svf:D
1svi:A
1svj:A
1svl:A
1svl:B
1svl:C
1svm:A
1svm:B
1svm:C
1svm:D
1svm:E
1svm:F
1svn:A
1svq:A
1svr:A
1svs:A
1svy:A
1svz:A
1svz:B
1svz:C
1svz:D
1sw0:A
1sw0:B
1sw1:A
1sw1:B
1sw4:A
1sw4:B
1sw5:A
1sw5:B
1sw5:C
1sw5:D
1sw8:A
1swa:A
1swa:B
1swa:C
1swa:D
1swb:A
1swb:B
1swb:C
1swb:D
1swc:A
1swc:B
1swc:C
1swc:D
1swd:A
1swd:B
1swd:C
1swd:D
1swg:A
1swg:B
1swg:C
1swg:D
1swh:A
1swh:B
1swh:C
1swh:D
1swl:A
1swl:B
1swl:C
1swl:D
1swm:A
1swo:A
1swo:B
1swo:C
1swo:D
1swq:A
1swq:B
1swq:C
1swq:D
1swr:A
1swr:B
1swr:C
1swr:D
1swu:A
1swu:B
1swu:C
1swu:D
1swx:A
1swy:A
1swz:A
1sx0:A
1sx1:A
1sx2:A
1sx6:A
1sx7:A
1sxa:A
1sxa:B
1sxc:A
1sxc:B
1sxd:A
1sxe:A
1sxk:A
1sxm:A
1sxn:A
1sxn:B
1sxr:A
1sxr:B
1sxu:A
1sxv:A
1sxw:A
1sxx:A
1sxy:A
1sy0:A
1sy1:A
1sy2:A
1sy3:A
1sy7:A
1sy7:B
1sy9:A
1sy9:B
1syb:A
1syc:A
1syd:A
1sye:A
1syf:A
1syg:A
1syh:A
1syl:A
1sym:A
1sym:B
1syv:A
1syv:B
1syv:C
1syy:A
1sz3:A
1sz3:B
1sz7:A
1sz8:A
1szc:A
1szd:A
1szh:A
1szh:B
1szl:A
1szn:A
1szo:A
1szo:B
1szo:C
1szo:D
1szo:E
1szo:F
1szo:G
1szo:H
1szo:I
1szo:J
1szo:K
1szo:L
1szv:A
1szx:A
1szx:B
1t00:A
1t06:A
1t06:B
1t07:A
1t0a:A
1t0a:B
1t0a:C
1t0b:A
1t0b:B
1t0b:C
1t0b:D
1t0b:E
1t0b:F
1t0b:G
1t0b:H
1t0c:A
1t0g:A
1t0h:A
1t0h:B
1t0n:A
1t0n:B
1t0n:D
1t0n:E
1t0n:P
1t0n:Q
1t0o:A
1t0p:A
1t0p:B
1t0t:V
1t0t:W
1t0t:X
1t0t:Y
1t0t:Z
1t0v:A
1t0w:A
1t0y:A
1t12:A
1t14:A
1t14:B
1t15:A
1t15:B
1t17:A
1t18:A
1t19:A
1t1a:A
1t1b:A
1t1c:A
1t1d:A
1t1e:A
1t1g:A
1t1h:A
1t1i:A
1t1j:A
1t1j:B
1t1k:A
1t1k:B
1t1p:A
1t1p:B
1t1q:A
1t1q:B
1t1t:A
1t1u:A
1t1v:A
1t1v:B
1t1z:A
1t1z:B
1t1z:C
1t24:A
1t25:A
1t26:A
1t2a:A
1t2a:B
1t2a:C
1t2a:D
1t2b:A
1t2b:B
1t2d:A
1t2e:A
1t2h:A
1t2h:B
1t2i:A
1t2j:A
1t2m:A
1t2n:A
1t2q:H
1t2q:L
1t2w:A
1t2w:B
1t2w:C
1t2y:A
1t31:A
1t32:A
1t3c:A
1t3c:B
1t3i:A
1t3i:B
1t3k:A
1t3m:A
1t3m:B
1t3m:C
1t3m:D
1t3p:A
1t3q:A
1t3q:B
1t3q:C
1t3q:D
1t3q:E
1t3q:F
1t3r:A
1t3r:B
1t3t:A
1t3v:A
1t3y:A
1t40:A
1t41:A
1t45:A
1t46:A
1t49:A
1t4b:A
1t4b:B
1t4d:A
1t4d:B
1t4d:C
1t4f:M
1t4f:P
1t4h:A
1t4h:B
1t4n:A
1t4y:A
1t4z:A
1t50:A
1t51:A
1t52:A
1t54:A
1t55:A
1t56:A
1t5b:A
1t5b:B
1t5k:A
1t5k:B
1t5k:C
1t5k:D
1t5m:A
1t5n:A
1t5o:A
1t5o:B
1t5o:C
1t5o:D
1t5q:A
1t60:A
1t60:B
1t60:C
1t60:D
1t60:E
1t60:F
1t60:G
1t60:H
1t60:I
1t60:J
1t60:K
1t60:L
1t60:M
1t60:N
1t60:O
1t60:P
1t60:Q
1t60:R
1t60:S
1t60:T
1t60:U
1t60:V
1t60:W
1t60:X
1t61:A
1t61:B
1t61:C
1t61:D
1t61:E
1t61:F
1t64:A
1t64:B
1t65:A
1t65:B
1t68:X
1t6c:A
1t6e:X
1t6f:A
1t6f:B
1t6g:A
1t6g:B
1t6g:C
1t6g:D
1t6k:A
1t6l:A
1t6r:A
1t6s:A
1t6s:B
1t6t:1
1t6t:2
1t6u:A
1t6u:B
1t6u:C
1t6u:D
1t6u:E
1t6u:F
1t6u:G
1t6u:H
1t6u:I
1t6u:J
1t6u:K
1t6u:L
1t6v:L
1t6v:M
1t6v:N
1t6v:O
1t6w:A
1t79:A
1t79:B
1t7a:A
1t7b:A
1t7c:A
1t7c:B
1t7c:C
1t7c:D
1t7e:A
1t7f:A
1t7f:B
1t7h:A
1t7h:B
1t7i:A
1t7i:B
1t7m:A
1t7m:B
1t7n:A
1t7q:A
1t7q:B
1t7r:A
1t7r:B
1t7t:A
1t7v:A
1t82:A
1t82:B
1t82:C
1t82:D
1t84:A
1t85:A
1t86:A
1t86:B
1t87:A
1t87:B
1t88:A
1t88:B
1t8c:A
1t8d:A
1t8g:A
1t8h:A
1t8j:A
1t8k:A
1t8l:A
1t8l:B
1t8l:C
1t8l:D
1t8m:A
1t8m:B
1t8m:C
1t8m:D
1t8n:A
1t8n:B
1t8n:C
1t8n:D
1t8o:A
1t8o:B
1t8o:C
1t8o:D
1t8t:A
1t8t:B
1t8u:A
1t8u:B
1t8v:A
1t8x:A
1t8x:B
1t8z:A
1t8z:B
1t8z:C
1t8z:D
1t8z:E
1t91:A
1t91:B
1t91:C
1t91:D
1t92:A
1t92:B
1t93:A
1t95:A
1t96:A
1t96:B
1t99:A
1t99:B
1t9e:A
1t9h:A
1t9m:A
1t9m:B
1t9p:A
1t9p:B
1t9p:C
1t9q:A
1ta3:A
1ta3:B
1ta6:A
1ta6:B
1ta8:A
1ta9:A
1ta9:B
1tac:A
1tad:A
1tad:B
1tad:C
1tag:A
1tal:A
1tam:A
1tap:A
1taw:A
1taw:B
1tay:A
1taz:A
1tb7:A
1tb7:B
1tba:A
1tba:B
1tbb:A
1tbb:B
1tbc:A
1tbf:A
1tbn:A
1tbo:A
1tby:A
1tc1:A
1tc1:B
1tc2:A
1tc2:B
1tc5:A
1tc5:B
1tc5:C
1tc5:D
1tc6:A
1tc6:B
1tca:A
1tcd:A
1tcd:B
1tce:A
1tce:B
1tcf:A
1tcg:A
1tch:A
1tcj:A
1tck:A
1tcp:A
1tcs:A
1tcv:A
1tcv:B
1tcv:C
1tcy:A
1tcz:A
1tcz:B
1tcz:C
1tcz:D
1tcz:E
1tcz:F
1td0:A
1td0:B
1td0:C
1td0:D
1td1:A
1td1:B
1td1:C
1td4:A
1tdg:A
1tdl:A
1tdp:A
1tdv:A
1tdv:B
1tdy:A
1te2:A
1te2:B
1te4:A
1te6:A
1te6:B
1te7:A
1tef:A
1tef:B
1teg:A
1teg:B
1tej:A
1tej:B
1tem:A
1ten:A
1ter:A
1tes:A
1tew:A
1tey:A
1tf1:A
1tf1:B
1tf1:C
1tf1:D
1tf4:A
1tf4:B
1tf8:A
1tf9:A
1tfa:A
1tfb:A
1tfe:A
1tfg:A
1tfi:A
1tfj:A
1tfq:A
1tfs:A
1tft:A
1tfu:A
1tfz:A
1tg0:A
1tg1:A
1tg1:C
1tg3:A
1tg4:A
1tg4:I
1tg5:A
1tg7:A
1tg9:A
1tgb:A
1tgc:A
1tgm:A
1tgn:A
1tgr:A
1tgr:B
1tgs:I
1tgs:Z
1tgt:A
1tgx:A
1tgx:B
1tgx:C
1th5:A
1th6:A
1th9:A
1thb:A
1thb:B
1thb:C
1thb:D
1the:A
1the:B
1thf:D
1thg:A
1thk:A
1thl:A
1thm:A
1thq:A
1thv:A
1thw:A
1thx:A
1thz:A
1thz:B
1ti3:A
1ti5:A
1ti7:A
1tib:A
1tif:A
1tih:A
1tin:A
1tio:A
1tiq:A
1tiq:B
1tit:A
1tiu:A
1tiv:A
1tiz:A
1tj6:A
1tj6:B
1tj9:A
1tje:A
1tjk:A
1tjk:I
1tjm:A
1tjo:A
1tjo:B
1tjo:C
1tjo:D
1tjp:A
1tjp:B
1tjq:A
1tjq:B
1tjx:A
1tjy:A
1tk1:A
1tk2:A
1tk2:Y
1tk4:A
1tk7:A
1tke:A
1tkf:A
1tkg:A
1tkh:A
1tkj:A
1tkn:A
1tkq:A
1tkq:B
1tks:A
1tks:B
1tku:A
1tku:B
1tkv:A
1tkv:B
1tkw:A
1tkw:B
1tky:A
1tl4:A
1tl5:A
1tl6:A
1tl9:A
1tld:A
1tle:A
1tlh:A
1tlh:B
1tlm:A
1tlm:B
1tlo:A
1tlu:A
1tlu:B
1tlv:A
1tm1:E
1tm1:I
1tm2:A
1tm3:E
1tm3:I
1tm4:E
1tm4:I
1tm5:E
1tm5:I
1tm6:A
1tm7:E
1tm7:I
1tm9:A
1tmg:E
1tmg:I
1tmi:A
1tmi:B
1tmj:A
1tml:A
1tmm:A
1tmm:B
1tmn:E
1tmr:A
1tmw:A
1tmx:A
1tmx:B
1tmy:A
1tmz:A
1tmz:B
1tn4:A
1tn6:A
1tn6:B
1tn6:C
1tng:A
1tnh:A
1tni:A
1tnj:A
1tnk:A
1tnl:A
1tnm:A
1tnn:A
1tnp:A
1tnq:A
1tnw:A
1tnx:A
1to1:E
1to1:I
1to2:E
1to2:I
1to4:A
1to4:B
1to4:C
1to4:D
1toa:A
1toa:B
1tof:A
1toi:A
1toj:A
1tok:A
1tok:B
1tol:A
1tom:H
1tom:I
1tom:L
1ton:A
1top:A
1tor:A
1tos:A
1tot:A
1tov:A
1toz:A
1tp3:A
1tp3:B
1tp5:A
1tp5:B
1tp6:A
1tp9:A
1tp9:B
1tp9:C
1tp9:D
1tpa:E
1tpa:I
1tpb:1
1tpb:2
1tpc:1
1tpc:2
1tpf:A
1tpf:B
1tpg:A
1tph:1
1tph:2
1tpm:A
1tpn:A
1tpo:A
1tpp:A
1tps:A
1tpu:A
1tpu:B
1tpv:A
1tpv:B
1tpw:A
1tpw:B
1tq1:A
1tq3:A
1tq4:A
1tq5:A
1tqf:A
1tqg:A
1tqh:A
1tqj:A
1tqj:B
1tqj:C
1tqj:D
1tqj:E
1tqj:F
1tqm:A
1tqs:A
1tqt:A
1tqw:A
1tqz:A
1tr0:A
1tr0:B
1tr0:C
1tr0:D
1tr0:E
1tr0:F
1tr0:G
1tr0:H
1tr0:I
1tr0:J
1tr0:K
1tr0:L
1tr0:M
1tr0:N
1tr0:O
1tr0:P
1tr0:R
1tr0:S
1tr0:T
1tr0:U
1tr0:V
1tr0:W
1tr0:X
1tr0:Y
1tr4:A
1tr6:A
1tr9:A
1trf:A
1trg:A
1trl:A
1trl:B
1trs:A
1tru:A
1trv:A
1trw:A
1try:A
1trz:A
1trz:B
1trz:C
1trz:D
1ts0:A
1ts6:A
1ts7:A
1ts8:A
1ts9:A
1tsd:A
1tsd:B
1tsf:A
1tsh:A
1tsh:B
1tsk:A
1tt0:A
1tt0:B
1tt0:C
1tt0:D
1tt1:A
1tt1:B
1tt2:A
1tt3:A
1tt6:A
1tt6:B
1tt8:A
1tta:A
1tta:B
1ttb:A
1ttb:B
1ttc:A
1ttc:B
1tte:A
1ttf:A
1ttg:A
1ttk:A
1ttl:A
1ttm:A
1ttn:A
1ttr:A
1ttr:B
1ttv:A
1ttx:A
1tty:A
1tu1:A
1tu1:B
1tu2:A
1tu2:B
1tu6:A
1tu6:B
1tu7:A
1tu7:B
1tu8:A
1tu8:B
1tu8:C
1tu8:D
1tu9:A
1tua:A
1tud:A
1tuh:A
1tuj:A
1tuk:A
1tum:A
1tuo:A
1tur:A
1tus:A
1tuv:A
1tuw:A
1tux:A
1tuz:A
1tv0:A
1tv4:A
1tvb:A
1tvb:B
1tvb:C
1tvb:D
1tvb:E
1tvb:F
1tvc:A
1tvd:A
1tvd:B
1tvg:A
1tvh:A
1tvh:B
1tvh:C
1tvh:D
1tvh:E
1tvh:F
1tvi:A
1tvj:A
1tvm:A
1tvn:A
1tvn:B
1tvp:A
1tvp:B
1tvs:A
1tvt:A
1tvx:A
1tvx:B
1tvx:C
1tvx:D
1tw6:A
1tw6:B
1tw6:D
1tw7:A
1tw7:B
1tw9:A
1tw9:B
1tw9:C
1tw9:D
1tw9:E
1tw9:F
1tw9:G
1tw9:H
1twb:A
1twb:B
1twb:C
1twb:D
1twd:A
1twd:B
1two:A
1twy:A
1twy:B
1twy:C
1twy:D
1twy:E
1twy:F
1twy:G
1twy:H
1tx2:A
1tx2:B
1tx4:A
1tx4:B
1tx7:A
1tx8:A
1txa:A
1txb:A
1txe:A
1txg:A
1txg:B
1txi:A
1txl:A
1txm:A
1txn:A
1txn:B
1txo:A
1txo:B
1txp:A
1txp:B
1txp:C
1txp:D
1txq:A
1txq:B
1ty0:A
1ty0:B
1ty0:C
1ty9:A
1ty9:B
1tyj:A
1tyk:A
1tyl:A
1tyl:B
1tyl:C
1tyl:D
1tym:A
1tym:B
1tym:C
1tym:D
1tyr:A
1tyr:B
1tys:A
1tyu:A
1tyv:A
1tyw:A
1tyx:A
1tz0:A
1tz0:B
1tz0:C
1tz1:A
1tz4:A
1tz5:A
1tz8:A
1tz8:B
1tz8:C
1tz8:D
1tzb:A
1tzb:B
1tzc:A
1tzc:B
1tzj:A
1tzj:B
1tzj:C
1tzj:D
1tzp:A
1tzp:B
1tzt:A
1tzt:B
1tzu:A
1tzv:A
1tzw:A
1tzx:A
1tzx:B
1tzz:A
1tzz:B
1u00:A
1u00:P
1u02:A
1u06:A
1u07:A
1u07:B
1u09:A
1u0a:A
1u0a:B
1u0a:C
1u0a:D
1u0e:A
1u0e:B
1u0f:A
1u0f:B
1u0g:A
1u0g:B
1u0i:A
1u0i:B
1u0k:A
1u0k:B
1u0p:A
1u0q:A
1u0q:B
1u0s:A
1u0s:Y
1u0v:A
1u0v:B
1u0x:A
1u0z:A
1u0z:B
1u11:A
1u11:B
1u14:A
1u17:A
1u17:B
1u18:A
1u18:B
1u1g:A
1u1g:B
1u1g:C
1u1g:D
1u1g:E
1u1g:F
1u1i:A
1u1i:B
1u1i:C
1u1i:D
1u1v:A
1u1w:A
1u1w:B
1u1x:A
1u1x:B
1u21:A
1u21:B
1u29:A
1u2b:A
1u2h:A
1u2n:A
1u2p:A
1u2u:A
1u2u:B
1u2y:A
1u30:A
1u33:A
1u34:A
1u36:A
1u37:A
1u38:A
1u39:A
1u3b:A
1u3i:A
1u3j:A
1u3m:A
1u3n:A
1u3o:A
1u3u:A
1u3u:B
1u3v:A
1u3v:B
1u3w:A
1u3w:B
1u3y:A
1u3z:A
1u4a:A
1u4g:A
1u4o:A
1u4p:A
1u4p:B
1u53:A
1u55:A
1u55:B
1u56:A
1u56:B
1u57:A
1u58:A
1u58:B
1u5a:A
1u5b:A
1u5b:B
1u5d:A
1u5d:B
1u5d:C
1u5d:D
1u5f:A
1u5h:A
1u5l:A
1u5m:A
1u5s:A
1u5s:B
1u5v:A
1u5x:A
1u60:A
1u60:B
1u60:C
1u60:D
1u62:A
1u69:A
1u69:B
1u69:C
1u69:D
1u6d:X
1u6e:A
1u6e:B
1u6k:A
1u6k:B
1u6k:C
1u6r:A
1u6r:B
1u6t:A
1u6u:A
1u6v:A
1u6z:A
1u6z:B
1u72:A
1u73:A
1u73:B
1u79:A
1u79:B
1u79:C
1u79:D
1u79:E
1u7b:A
1u7b:B
1u7c:A
1u7g:A
1u7h:A
1u7h:B
1u7i:A
1u7i:B
1u7j:A
1u7j:B
1u7k:A
1u7k:B
1u7k:C
1u7k:D
1u7k:E
1u7k:F
1u7l:A
1u7m:A
1u7m:B
1u7o:A
1u7p:A
1u7p:B
1u7p:C
1u7p:D
1u7q:A
1u7r:A
1u7s:A
1u81:A
1u84:A
1u89:A
1u8f:O
1u8f:P
1u8f:Q
1u8f:R
1u8t:A
1u8t:B
1u8t:C
1u8t:D
1u8t:E
1u8t:F
1u8v:A
1u8v:B
1u8v:C
1u8v:D
1u8y:A
1u8y:B
1u8z:A
1u8z:B
1u96:A
1u97:A
1u9c:A
1u9d:A
1u9d:B
1u9k:A
1u9k:B
1u9p:A
1u9u:A
1ua4:A
1ua6:H
1ua6:L
1ua6:Y
1ua8:A
1uac:H
1uac:L
1uac:Y
1uae:A
1uag:A
1uai:A
1uaj:A
1ual:A
1uao:A
1uap:A
1uaq:A
1uaq:B
1uar:A
1uas:A
1uat:A
1uay:A
1uay:B
1ub1:A
1ub3:A
1ub3:B
1ub3:C
1ub3:D
1ubh:L
1ubh:S
1ubi:A
1ubj:L
1ubj:S
1ubk:L
1ubk:S
1ubl:L
1ubl:S
1ubm:L
1ubm:S
1ubo:L
1ubo:S
1ubp:A
1ubp:B
1ubp:C
1ubq:A
1ubr:L
1ubr:S
1ubs:A
1ubs:B
1ubt:L
1ubt:S
1ubu:L
1ubu:S
1uc0:A
1uc4:A
1uc4:B
1uc4:E
1uc4:G
1uc4:L
1uc4:M
1uc6:A
1uc7:A
1uc7:B
1uca:A
1ucc:A
1ucd:A
1ucg:A
1ucg:B
1uch:A
1uci:A
1uci:B
1ucj:A
1ucj:B
1uck:A
1uck:B
1ucl:A
1ucl:B
1ucp:A
1ucr:A
1ucr:B
1ucs:A
1ucv:A
1ud7:A
1uda:A
1udb:A
1udc:A
1udg:A
1udk:A
1udl:A
1udm:A
1udr:A
1udr:B
1udr:C
1udr:D
1udz:A
1udz:B
1ue9:A
1uec:A
1ued:A
1ued:B
1ueh:A
1ueh:B
1uek:A
1uel:A
1uel:B
1uem:A
1uen:A
1ueo:A
1uep:A
1ueq:A
1uer:A
1uer:B
1uer:C
1uer:D
1ues:A
1ues:B
1ues:C
1ues:D
1uew:A
1uey:A
1uez:A
1uf0:A
1uf1:A
1uf5:A
1uf5:B
1uf7:A
1uf7:B
1uf8:A
1uf8:B
1ufb:A
1ufb:B
1ufb:C
1ufb:D
1uff:A
1ufg:A
1ufj:A
1ufk:A
1ufm:A
1ufn:A
1ufo:A
1ufo:B
1ufo:C
1ufo:D
1ufo:E
1ufo:F
1ufx:A
1ufy:A
1ufz:A
1ug1:A
1ug2:A
1ug4:A
1ug6:A
1ug7:A
1ug8:A
1uge:A
1ugh:E
1ugh:I
1ugi:A
1ugi:B
1ugi:C
1ugi:D
1ugi:E
1ugi:F
1ugi:G
1ugi:H
1ugj:A
1ugk:A
1ugl:A
1ugn:A
1ugo:A
1ugp:A
1ugp:B
1ugr:A
1ugr:B
1ugu:A
1ugv:A
1ugw:A
1ugw:B
1ugw:C
1ugw:D
1ugw:E
1ugw:F
1ugw:G
1ugw:H
1ugx:A
1ugx:B
1uh4:A
1uh6:A
1uha:A
1uhc:A
1uhe:A
1uhe:B
1uhf:A
1uhg:A
1uhg:B
1uhg:C
1uhg:D
1uhh:A
1uhh:B
1uhi:A
1uhi:B
1uhj:A
1uhj:B
1uhk:A
1uhk:B
1uhm:A
1uhp:A
1uhr:A
1uhs:A
1uht:A
1uhu:A
1uhw:A
1ui0:A
1ui8:A
1ui8:B
1ui9:A
1uia:A
1uib:A
1uic:A
1uid:A
1uie:A
1uif:A
1uig:A
1uih:A
1uit:A
1uiu:A
1uiu:B
1uiv:A
1uiv:B
1uiw:A
1uiw:B
1uiw:C
1uiw:D
1uiw:E
1uiw:F
1uiw:G
1uiw:H
1uix:A
1uix:B
1uj0:A
1uj0:B
1uj1:A
1uj1:B
1uj2:A
1uj2:B
1uj4:A
1uj6:A
1uj8:A
1ujc:A
1ujd:A
1ujk:A
1ujk:B
1ujk:C
1ujk:D
1ujl:A
1ujn:A
1ujn:B
1ujo:A
1ujp:A
1ujr:A
1ujs:A
1ujt:A
1uju:A
1ujv:A
1ujx:A
1ujy:A
1uk5:A
1uk6:A
1uk7:A
1uk8:A
1uk9:A
1uka:A
1ukb:A
1ukf:A
1ukg:A
1ukg:B
1ukj:A
1ukj:B
1ukj:C
1ukj:D
1ukk:A
1ukk:B
1ukm:A
1ukm:B
1uks:A
1uks:B
1uku:A
1ukv:G
1ukv:Y
1ukx:A
1ukz:A
1ul2:A
1ul7:A
1ulk:A
1ulk:B
1ulm:A
1ulm:B
1uln:A
1ulo:A
1ulp:A
1ulr:A
1um0:A
1um0:B
1um0:C
1um0:D
1um1:A
1um4:H
1um4:L
1um5:H
1um5:L
1um6:H
1um6:L
1um7:A
1umd:A
1umd:B
1umd:C
1umd:D
1umg:A
1umj:A
1umj:B
1umk:A
1umn:A
1umn:B
1umn:C
1umn:D
1umn:E
1umn:F
1umn:G
1umn:H
1umn:I
1umn:J
1umn:K
1umn:L
1ums:A
1umt:A
1umv:X
1umw:A
1umw:B
1umw:E
1umw:F
1umz:A
1umz:B
1un3:A
1unb:A
1unc:A
1und:A
1une:A
1unf:X
1unk:A
1unk:B
1unk:C
1unk:D
1unn:A
1unn:B
1unn:C
1unn:D
1uno:A
1uno:B
1unp:A
1unq:A
1unr:A
1uo2:A
1uo2:B
1uo3:A
1uo3:B
1uo4:A
1uo4:B
1uo6:A
1uo9:A
1uob:A
1uod:A
1uod:B
1uof:A
1uog:A
1uop:A
1uov:A
1uow:A
1uoy:A
1uoz:A
1up0:A
1up1:A
1up2:A
1up3:A
1up5:A
1up5:B
1up9:A
1upd:A
1upg:A
1upg:B
1uph:A
1upi:A
1upk:A
1upq:A
1ups:A
1ups:B
1upt:A
1upt:B
1upt:C
1upt:D
1upt:E
1upt:F
1upt:G
1upt:H
1upx:A
1upx:B
1uq4:A
1uq5:A
1uqr:A
1uqr:B
1uqr:C
1uqr:D
1uqr:E
1uqr:F
1uqr:G
1uqr:H
1uqr:I
1uqr:J
1uqr:K
1uqr:L
1uqv:A
1uqx:A
1uqy:A
1uqz:A
1ur1:A
1ur2:A
1ur5:A
1ur5:C
1ur6:A
1ur6:B
1ur8:A
1ur8:B
1ur9:A
1ur9:B
1urd:A
1urd:B
1ure:A
1urf:A
1urg:A
1uri:A
1uri:B
1urk:A
1urm:A
1uro:A
1urr:A
1urs:A
1urs:B
1urw:A
1urx:A
1us0:A
1us2:A
1us3:A
1us4:A
1us5:A
1us6:A
1us6:B
1usc:A
1usc:B
1usd:A
1use:A
1usf:A
1usf:B
1usg:A
1ush:A
1usi:A
1usi:C
1usl:A
1usl:B
1usl:C
1usl:D
1usl:E
1usm:A
1usn:A
1uso:A
1uso:B
1usp:A
1usp:B
1usq:A
1usq:B
1usq:C
1usq:D
1usq:E
1usq:F
1ut1:A
1ut1:B
1ut1:C
1ut1:D
1ut1:E
1ut1:F
1ut3:A
1ut7:A
1ut7:B
1uta:A
1ute:A
1utg:A
1uti:A
1uti:D
1utj:A
1utk:A
1utl:M
1utm:A
1utn:A
1uto:A
1utp:A
1utq:A
1utr:A
1utr:B
1uu3:A
1uu4:A
1uu5:A
1uu6:A
1uu7:A
1uu9:A
1uua:A
1uub:A
1uuc:A
1uuf:A
1uuj:A
1uuj:B
1uuj:C
1uuj:D
1uuq:A
1uuv:A
1uuv:B
1uux:A
1uuy:A
1uuz:A
1uuz:B
1uuz:C
1uuz:D
1uv0:A
1uv4:A
1uv7:A
1uv7:B
1uvf:A
1uvg:A
1uvo:A
1uvp:A
1uvq:A
1uvq:B
1uvq:C
1uw0:A
1uw1:A
1uw2:A
1uwc:A
1uwc:B
1uwd:A
1uwf:A
1uwk:A
1uwk:B
1uwl:A
1uwl:B
1uwn:X
1uwo:A
1uwo:B
1uwp:X
1uws:A
1uws:B
1uwt:A
1uwt:B
1uwu:A
1uwu:B
1uwv:A
1uww:A
1uww:B
1uwz:A
1uwz:B
1ux0:A
1ux0:B
1ux6:A
1ux7:A
1uxa:A
1uxa:B
1uxa:C
1uxb:A
1uxb:B
1uxb:C
1uxc:A
1uxd:A
1uxg:A
1uxg:B
1uxj:A
1uxj:C
1uxk:A
1uxk:C
1uxl:A
1uxl:B
1uxl:C
1uxl:D
1uxl:E
1uxl:F
1uxl:G
1uxl:H
1uxl:I
1uxl:J
1uxm:A
1uxm:B
1uxm:C
1uxm:D
1uxm:E
1uxm:F
1uxm:G
1uxm:H
1uxm:I
1uxm:J
1uxm:K
1uxm:L
1uxo:A
1uxs:A
1uxs:B
1uxs:C
1uxw:A
1uxw:B
1uxw:C
1uxx:X
1uxy:A
1uxz:A
1uxz:B
1uy0:A
1uy0:B
1uy1:A
1uy2:A
1uy3:A
1uy4:A
1uy6:A
1uy7:A
1uy8:A
1uya:A
1uyb:A
1uyl:A
1uyp:A
1uyp:B
1uyp:C
1uyp:D
1uyp:E
1uyp:F
1uyx:A
1uyx:B
1uyy:A
1uyy:B
1uyz:A
1uyz:B
1uz2:X
1uz3:A
1uz3:B
1uz4:A
1uz8:A
1uz8:B
1uz8:H
1uz8:L
1uz9:A
1uz9:B
1uza:A
1uza:B
1uzb:A
1uzb:B
1uzc:A
1uze:A
1uzi:A
1uzi:B
1uzk:A
1uzm:A
1uzm:B
1uzn:A
1uzn:B
1uzp:A
1uzv:A
1uzv:B
1uzv:C
1uzv:D
1uzw:A
1uzx:A
1uzx:B
1v00:A
1v00:B
1v00:C
1v00:D
1v02:A
1v02:B
1v02:C
1v02:D
1v02:E
1v02:F
1v05:A
1v06:A
1v07:A
1v08:A
1v08:B
1v0a:A
1v0e:A
1v0e:B
1v0e:C
1v0e:D
1v0e:E
1v0e:F
1v0h:X
1v0k:A
1v0l:A
1v0m:A
1v0n:A
1v0o:A
1v0o:B
1v0r:A
1v0s:A
1v0t:A
1v0u:A
1v0v:A
1v0w:A
1v0y:A
1v0z:A
1v0z:B
1v0z:C
1v0z:D
1v10:A
1v11:A
1v11:B
1v16:A
1v16:B
1v1c:A
1v1d:A
1v1h:A
1v1h:B
1v1h:C
1v1h:D
1v1h:E
1v1h:F
1v1i:A
1v1i:B
1v1i:C
1v1r:A
1v1r:B
1v1t:A
1v1t:B
1v1t:S
1v1t:T
1v27:A
1v28:A
1v2b:A
1v2b:B
1v2d:A
1v2j:T
1v2l:T
1v2m:T
1v2n:T
1v2o:T
1v2p:T
1v2r:T
1v2s:T
1v2t:T
1v2u:T
1v2v:T
1v2w:T
1v2x:A
1v2y:A
1v2z:A
1v30:A
1v31:A
1v32:A
1v33:A
1v37:A
1v37:B
1v38:A
1v39:A
1v3a:A
1v3e:A
1v3e:B
1v3f:A
1v3h:A
1v3i:A
1v3r:A
1v3r:B
1v3r:C
1v3s:A
1v3s:B
1v3s:C
1v3w:A
1v3y:A
1v3y:B
1v3z:A
1v3z:B
1v40:A
1v40:B
1v40:C
1v40:D
1v46:A
1v49:A
1v4b:A
1v4f:A
1v4f:B
1v4f:C
1v4p:A
1v4p:B
1v4p:C
1v4q:A
1v4r:A
1v4v:A
1v4v:B
1v4w:A
1v4w:B
1v4w:C
1v4w:D
1v4x:A
1v4x:B
1v4x:C
1v4x:D
1v4y:A
1v4z:A
1v50:A
1v51:A
1v54:A
1v54:B
1v54:C
1v54:D
1v54:E
1v54:F
1v54:G
1v54:H
1v54:I
1v54:J
1v54:K
1v54:L
1v54:M
1v54:N
1v54:O
1v54:P
1v54:Q
1v54:R
1v54:S
1v54:T
1v54:U
1v54:V
1v54:W
1v54:X
1v54:Y
1v54:Z
1v55:A
1v55:B
1v55:C
1v55:D
1v55:E
1v55:F
1v55:G
1v55:H
1v55:I
1v55:J
1v55:K
1v55:L
1v55:M
1v55:N
1v55:O
1v55:P
1v55:Q
1v55:R
1v55:S
1v55:T
1v55:U
1v55:V
1v55:W
1v55:X
1v55:Y
1v55:Z
1v56:A
1v58:A
1v58:B
1v5a:A
1v5d:A
1v5d:B
1v5e:A
1v5f:A
1v5g:A
1v5i:A
1v5i:B
1v5j:A
1v5k:A
1v5l:A
1v5m:A
1v5n:A
1v5o:A
1v5p:A
1v5q:A
1v5r:A
1v5s:A
1v5t:A
1v5u:A
1v5v:A
1v5v:B
1v5y:A
1v5y:B
1v60:A
1v61:A
1v62:A
1v64:A
1v65:A
1v66:A
1v6b:A
1v6c:A
1v6c:B
1v6d:A
1v6d:B
1v6e:A
1v6f:A
1v6g:A
1v6h:A
1v6h:B
1v6h:C
1v6p:A
1v6p:B
1v6q:A
1v6q:B
1v6q:C
1v6r:A
1v6s:A
1v6s:B
1v6t:A
1v70:A
1v71:A
1v73:A
1v7b:A
1v7b:B
1v7f:A
1v7h:A
1v7h:B
1v7h:C
1v7l:A
1v7l:B
1v7p:A
1v7p:B
1v7p:C
1v7q:A
1v7r:A
1v7s:A
1v7t:A
1v7t:B
1v7v:A
1v7w:A
1v7z:A
1v7z:B
1v7z:C
1v7z:D
1v7z:E
1v7z:F
1v80:A
1v81:A
1v82:A
1v82:B
1v83:A
1v83:B
1v84:A
1v84:B
1v85:A
1v86:A
1v87:A
1v88:A
1v89:A
1v8a:A
1v8c:A
1v8c:B
1v8c:C
1v8c:D
1v8e:A
1v8f:A
1v8f:B
1v8h:A
1v8h:B
1v8i:A
1v8m:A
1v8n:A
1v8r:A
1v8u:A
1v8v:A
1v8w:A
1v8x:A
1v8x:B
1v8x:C
1v8y:A
1v90:A
1v91:A
1v92:A
1v93:A
1v96:A
1v96:B
1v97:A
1v97:B
1v98:A
1v98:B
1v99:A
1v99:B
1v99:C
1v99:D
1v99:E
1v99:F
1v9e:A
1v9e:B
1v9f:A
1v9j:A
1v9m:A
1v9q:A
1v9t:A
1v9t:B
1v9v:A
1v9w:A
1v9x:A
1v9y:A
1v9y:B
1v9z:A
1v9z:B
1va0:A
1va0:B
1va1:A
1va2:A
1va3:A
1va4:A
1va4:B
1va4:C
1va4:D
1va4:E
1va4:F
1va8:A
1va9:A
1vae:A
1vai:A
1vai:B
1vai:C
1vaj:A
1vap:A
1vap:B
1vat:A
1vau:A
1vax:A
1vax:B
1vax:C
1vax:D
1vax:E
1vax:F
1vax:G
1vax:H
1vaz:A
1vb0:A
1vb6:A
1vb6:B
1vb7:A
1vb8:A
1vbi:A
1vbk:A
1vbk:B
1vbl:A
1vbr:A
1vbr:B
1vbu:A
1vbu:B
1vbw:A
1vc3:A
1vc3:B
1vc4:A
1vc4:B
1vca:A
1vca:B
1vcd:A
1vcd:B
1vch:A
1vch:B
1vch:C
1vch:D
1vch:E
1vck:A
1vcl:A
1vcl:B
1vcs:A
1vct:A
1vcx:A
1vcz:A
1vd0:A
1vd1:A
1vd2:A
1vd3:A
1vd4:A
1vd5:A
1vd6:A
1vd7:A
1vd8:A
1vd9:A
1vda:A
1vdb:A
1vdi:A
1vdj:A
1vdk:A
1vdk:B
1vdl:A
1vdn:A
1vdp:A
1vdp:B
1vdq:A
1vds:A
1vdt:A
1vdv:A
1vdv:B
1vdw:A
1vdw:B
1vdy:A
1ve1:A
1ve2:A
1ve2:B
1ve4:A
1ved:A
1vee:A
1vef:A
1vef:B
1veg:A
1veh:A
1vej:A
1vek:A
1vem:A
1vet:A
1vet:B
1vex:A
1vf1:A
1vf8:A
1vfa:A
1vfa:B
1vfb:A
1vfb:B
1vfb:C
1vfi:A
1vfj:A
1vfj:B
1vfj:C
1vfl:A
1vfq:A
1vfr:A
1vfr:B
1vfs:A
1vfs:B
1vfv:A
1vfy:A
1vg1:A
1vg5:A
1vg8:A
1vg8:B
1vg8:C
1vg8:D
1vga:A
1vga:B
1vga:C
1vga:D
1vgc:A
1vgc:B
1vgc:C
1vgg:A
1vgg:B
1vgg:C
1vgg:D
1vgg:E
1vgg:F
1vgh:A
1vgi:A
1vgj:A
1vgt:A
1vgt:B
1vgx:A
1vgx:B
1vgy:A
1vgy:B
1vh4:A
1vh4:B
1vh5:A
1vh5:B
1vh7:A
1vhb:A
1vhb:B
1vhc:A
1vhc:B
1vhc:C
1vhc:D
1vhc:E
1vhc:F
1vhd:A
1vhd:B
1vhe:A
1vhf:A
1vhh:A
1vhl:A
1vhl:B
1vhl:C
1vhn:A
1vho:A
1vhp:A
1vhq:A
1vhq:B
1vhs:A
1vhs:B
1vht:A
1vht:B
1vht:C
1vhu:A
1vhv:A
1vhv:B
1vhw:A
1vhw:B
1vhw:C
1vhw:D
1vhw:E
1vhw:F
1vhx:A
1vhx:B
1vhy:A
1vhy:B
1vi0:A
1vi0:B
1vi3:A
1vi4:A
1vi6:A
1vi6:B
1vi6:C
1vi6:D
1vi9:A
1vi9:B
1vi9:C
1vi9:D
1via:A
1via:B
1vib:A
1vic:A
1vic:B
1vie:A
1vif:A
1vig:A
1vih:A
1vii:A
1vim:A
1vim:B
1vim:C
1vim:D
1vio:A
1vio:B
1viy:A
1viy:B
1viy:C
1viz:A
1viz:B
1vj2:A
1vj2:B
1vj6:A
1vj6:B
1vjd:A
1vje:A
1vje:B
1vjf:A
1vjj:A
1vjj:B
1vjk:A
1vjl:A
1vjl:B
1vjo:A
1vjp:A
1vjs:A
1vju:A
1vju:B
1vjv:A
1vjw:A
1vk1:A
1vk2:A
1vk4:A
1vk5:A
1vk8:A
1vk8:B
1vk8:C
1vk8:D
1vka:A
1vka:B
1vkb:A
1vkc:A
1vkc:B
1vke:A
1vke:B
1vke:C
1vke:D
1vke:E
1vke:F
1vkf:A
1vkf:B
1vkf:C
1vkf:D
1vkh:A
1vkh:B
1vki:A
1vki:B
1vkk:A
1vkm:A
1vkm:B
1vkm:C
1vkm:D
1vkm:E
1vkm:F
1vkn:A
1vkn:B
1vkn:C
1vkn:D
1vkp:A
1vkp:B
1vkq:A
1vkr:A
1vkt:A
1vkt:B
1vl1:A
1vl2:A
1vl2:B
1vl2:C
1vl2:D
1vl3:A
1vl3:B
1vl4:A
1vl4:B
1vl5:A
1vl5:B
1vl5:C
1vl5:D
1vl7:A
1vl7:B
1vl9:A
1vla:A
1vla:B
1vla:C
1vla:D
1vlb:A
1vlc:A
1vlj:A
1vlj:B
1vlk:A
1vlo:A
1vlp:A
1vlp:B
1vlp:C
1vlp:D
1vls:A
1vlx:A
1vlx:B
1vlx:C
1vlx:D
1vly:A
1vm0:A
1vm0:B
1vm2:A
1vm3:A
1vm4:A
1vm5:A
1vm9:A
1vma:A
1vma:B
1vmb:A
1vmc:A
1vme:A
1vme:B
1vmf:A
1vmf:B
1vmf:C
1vmg:A
1vmh:A
1vmj:A
1vmp:A
1vna:A
1vnb:A
1vns:A
1vom:A
1vp2:A
1vp2:B
1vp3:A
1vp4:A
1vp4:B
1vp6:A
1vp6:C
1vp8:A
1vp9:A
1vpb:A
1vpc:A
1vpd:A
1vph:A
1vph:B
1vph:C
1vph:D
1vph:E
1vph:F
1vpi:A
1vpm:A
1vpm:B
1vpm:C
1vpp:V
1vpp:W
1vpp:X
1vpp:Y
1vpr:A
1vps:A
1vps:B
1vps:C
1vps:D
1vps:E
1vpt:A
1vpu:A
1vq3:A
1vq3:B
1vq3:C
1vq3:D
1vqq:A
1vqq:B
1vqs:A
1vqs:B
1vqs:C
1vqs:D
1vqs:E
1vqu:A
1vqu:B
1vqx:A
1vqz:A
1vr1:H
1vr1:I
1vr1:L
1vr5:A
1vr5:B
1vr6:A
1vr6:B
1vr6:C
1vr6:D
1vr7:A
1vr7:B
1vr8:A
1vr9:A
1vr9:B
1vrc:A
1vrc:B
1vrc:C
1vrc:D
1vre:A
1vrf:A
1vrk:A
1vrk:B
1vrm:A
1vrv:A
1vry:A
1vrz:A
1vsc:A
1vsc:B
1vsd:A
1vsh:A
1vso:A
1vsr:A
1vtp:A
1vtx:A
1vvc:A
1vvd:A
1vve:A
1vwa:B
1vwa:D
1vwa:M
1vwa:P
1vwb:B
1vwb:P
1vwc:B
1vwc:P
1vwd:B
1vwd:P
1vwe:B
1vwe:P
1vwf:B
1vwf:P
1vwg:B
1vwg:P
1vwh:B
1vwh:P
1vwi:B
1vwi:D
1vwi:M
1vwi:P
1vwj:B
1vwj:D
1vwj:M
1vwj:P
1vwk:B
1vwk:D
1vwk:M
1vwk:P
1vwl:B
1vwl:D
1vwl:M
1vwl:P
1vwm:B
1vwm:P
1vwn:B
1vwn:P
1vwo:B
1vwo:P
1vwp:B
1vwp:P
1vwq:B
1vwq:P
1vwr:B
1vwr:P
1vwt:A
1vwt:B
1vwt:C
1vwt:D
1vxc:A
1vxd:A
1vxe:A
1vxf:A
1vxg:A
1vxh:A
1vyb:A
1vyb:B
1vyc:A
1vyf:A
1vyi:A
1vyk:A
1vyo:A
1vyo:B
1vyp:X
1vyr:A
1vys:X
1vyx:A
1vz3:A
1vzg:A
1vzg:B
1vzh:A
1vzh:B
1vzi:A
1vzi:B
1vzm:A
1vzm:B
1vzm:C
1vzo:A
1vzq:H
1vzq:I
1vzq:L
1vzs:A
1vzu:A
1vzu:B
1vzw:A
1vzx:A
1vzx:B
1vzy:A
1vzy:B
1w04:A
1w06:A
1w09:A
1w0a:A
1w0b:A
1w0d:A
1w0d:B
1w0d:C
1w0d:D
1w0h:A
1w0n:A
1w0o:A
1w0p:A
1w15:A
1w17:A
1w17:B
1w1d:A
1w1f:A
1w1g:A
1w1h:A
1w1h:B
1w1h:C
1w1h:D
1w1n:A
1w1o:A
1w1q:A
1w1r:A
1w1t:A
1w1t:B
1w1v:A
1w1v:B
1w1y:A
1w1y:B
1w23:A
1w23:B
1w27:A
1w27:B
1w2c:A
1w2c:B
1w2d:A
1w2d:B
1w2f:A
1w2f:B
1w2i:A
1w2i:B
1w2l:A
1w2p:A
1w2p:B
1w2q:A
1w2t:A
1w2t:B
1w2t:C
1w2t:D
1w2t:E
1w2t:F
1w2u:A
1w2v:A
1w2v:B
1w2w:A
1w2w:B
1w2w:E
1w2w:F
1w2w:I
1w2w:J
1w2w:M
1w2w:N
1w2y:A
1w2y:B
1w30:A
1w30:B
1w31:A
1w32:A
1w32:B
1w34:A
1w35:A
1w3d:A
1w3e:X
1w3h:A
1w3h:B
1w3i:A
1w3i:B
1w3i:C
1w3i:D
1w3k:A
1w3l:A
1w3m:A
1w3m:B
1w3m:C
1w3m:D
1w3m:E
1w3m:F
1w3m:G
1w3m:H
1w3m:I
1w3m:J
1w3m:K
1w3m:L
1w3o:A
1w3p:A
1w3q:A
1w3r:A
1w3u:A
1w3v:A
1w3w:A
1w3x:A
1w3y:A
1w41:A
1w42:A
1w4e:A
1w4f:A
1w4g:A
1w4h:A
1w4i:A
1w4j:A
1w4k:A
1w4m:A
1w4n:A
1w4n:B
1w4o:A
1w4o:B
1w4p:A
1w4p:B
1w4q:A
1w4q:B
1w4r:A
1w4r:B
1w4r:C
1w4r:D
1w4r:E
1w4r:F
1w4r:G
1w4r:H
1w4s:A
1w4t:A
1w4u:A
1w4v:A
1w4v:B
1w4v:C
1w4v:D
1w4v:E
1w4v:F
1w4w:A
1w4x:A
1w4y:A
1w50:A
1w53:A
1w56:A
1w56:B
1w5k:A
1w5k:B
1w5k:C
1w5k:D
1w5m:A
1w5m:B
1w5n:A
1w5n:B
1w5o:A
1w5o:B
1w5p:A
1w5p:B
1w5q:A
1w5q:B
1w5r:A
1w5r:B
1w5u:A
1w5u:B
1w5u:C
1w5u:D
1w5v:A
1w5v:B
1w5w:A
1w5w:B
1w5x:A
1w5x:B
1w5y:A
1w5y:B
1w5z:A
1w66:A
1w6b:A
1w6g:A
1w6n:A
1w6n:B
1w6o:A
1w6o:B
1w6p:A
1w6p:B
1w6s:A
1w6s:B
1w6s:C
1w6s:D
1w6u:A
1w6u:B
1w6u:C
1w6u:D
1w6v:A
1w6z:A
1w70:A
1w70:B
1w70:C
1w70:D
1w78:A
1w79:A
1w79:B
1w79:C
1w79:D
1w7b:A
1w7c:A
1w7d:A
1w7e:A
1w7f:A
1w7f:B
1w7g:H
1w7g:I
1w7g:L
1w7o:A
1w7q:A
1w7q:B
1w7q:C
1w7q:D
1w7q:E
1w7q:F
1w7r:A
1w7r:B
1w7r:C
1w7r:D
1w7r:E
1w7r:F
1w7r:G
1w7r:H
1w7s:A
1w7s:B
1w7s:C
1w7s:D
1w7t:A
1w7t:B
1w7t:C
1w7t:D
1w7u:A
1w7u:B
1w7u:C
1w7u:D
1w7x:H
1w7x:L
1w7z:A
1w7z:B
1w7z:C
1w7z:D
1w7z:E
1w7z:F
1w7z:G
1w7z:H
1w80:A
1w80:P
1w80:Q
1w8f:A
1w8f:B
1w8f:C
1w8f:D
1w8h:A
1w8h:B
1w8h:C
1w8h:D
1w8k:A
1w8l:A
1w8m:A
1w8o:A
1w8r:A
1w8r:B
1w8r:C
1w8r:D
1w8r:E
1w8r:F
1w8r:G
1w8r:H
1w8r:I
1w8r:J
1w8s:A
1w8s:B
1w8s:C
1w8s:D
1w8s:E
1w8s:F
1w8s:G
1w8s:H
1w8s:I
1w8s:J
1w8t:A
1w8u:A
1w8v:A
1w8z:A
1w8z:B
1w92:A
1w96:A
1w96:B
1w96:C
1w99:A
1w9a:A
1w9a:B
1w9b:M
1w9d:M
1w9e:A
1w9e:B
1w9e:S
1w9e:T
1w9h:A
1w9i:A
1w9l:A
1w9m:A
1w9n:A
1w9p:A
1w9p:B
1w9q:A
1w9q:B
1w9q:S
1w9r:A
1w9s:A
1w9s:B
1w9t:A
1w9t:B
1w9u:A
1w9u:B
1wa0:X
1wa1:X
1wa2:X
1wa3:A
1wa3:B
1wa3:C
1wa3:D
1wa3:E
1wa3:F
1wa7:A
1wa7:B
1wa8:A
1wa8:B
1waa:A
1waa:B
1waa:C
1waa:D
1waa:E
1waa:F
1wab:A
1wad:A
1wae:A
1wak:A
1waw:A
1waz:A
1wb0:A
1wb4:A
1wb4:B
1wb5:A
1wb5:B
1wb6:A
1wb6:B
1wba:A
1wbe:A
1wbh:A
1wbh:B
1wbh:C
1wbi:A
1wbi:B
1wbi:C
1wbi:D
1wbi:E
1wbi:F
1wbi:G
1wbi:H
1wbj:A
1wbj:B
1wbr:A
1wbs:A
1wbu:A
1wbu:B
1wbx:A
1wbx:B
1wbx:C
1wc1:A
1wc1:B
1wc1:C
1wc2:A
1wc3:A
1wc3:B
1wc8:A
1wc9:A
1wcf:A
1wcg:A
1wcg:B
1wch:A
1wci:A
1wci:B
1wcj:A
1wck:A
1wco:N
1wcr:A
1wcr:B
1wcr:C
1wct:A
1wcu:A
1wcv:1
1wcw:A
1wd2:A
1wd3:A
1wd7:A
1wd7:B
1wdd:A
1wdd:E
1wdd:S
1wdd:W
1wdn:A
1wdp:A
1wdq:A
1wdr:A
1wds:A
1wdv:A
1wdv:B
1wdy:A
1we4:A
1we6:A
1we7:A
1wef:A
1weg:A
1weh:A
1weh:B
1wei:A
1wej:F
1wej:H
1wej:L
1weq:A
1wer:A
1wev:A
1wf3:A
1wf5:A
1wf6:A
1wf7:A
1wf8:A
1wf9:A
1wfa:A
1wfa:B
1wfb:A
1wfb:B
1wfd:A
1wfe:A
1wff:A
1wfg:A
1wfh:A
1wfi:A
1wfj:A
1wfk:A
1wfl:A
1wfm:A
1wfn:A
1wfo:A
1wfp:A
1wfr:A
1wfs:A
1wft:A
1wfu:A
1wfv:A
1wfw:A
1wfy:A
1wfz:A
1wg7:A
1wgd:A
1wge:A
1wgf:A
1wgg:A
1wgh:A
1wgk:A
1wgl:A
1wgm:A
1wgn:A
1wgo:A
1wgp:A
1wgq:A
1wgr:A
1wgs:A
1wgt:A
1wgt:B
1wgu:A
1wgv:A
1wgw:A
1wgx:A
1wgy:A
1wh0:A
1wh1:A
1wh2:A
1wh3:A
1wh4:A
1wh6:A
1wh8:A
1wh9:A
1wha:A
1whb:A
1whc:A
1whd:A
1whe:A
1whf:A
1whg:A
1whh:A
1whi:A
1whj:A
1whk:A
1whl:A
1whm:A
1who:A
1whr:A
1whu:A
1whv:A
1whz:A
1wi0:A
1wi1:A
1wi2:A
1wi4:A
1wi5:A
1wi6:A
1wi7:A
1wi8:A
1wi9:A
1wia:A
1wib:A
1wic:A
1wie:A
1wif:A
1wig:A
1wih:A
1wii:A
1wik:A
1wil:A
1wim:A
1win:A
1wir:A
1wis:A
1wit:A
1wiu:A
1wiv:A
1wix:A
1wj1:A
1wj3:A
1wj4:A
1wj5:A
1wj6:A
1wj7:A
1wj9:A
1wja:A
1wja:B
1wjb:A
1wjb:B
1wjc:A
1wjc:B
1wjd:A
1wjd:B
1wje:A
1wje:B
1wjf:A
1wjf:B
1wji:A
1wjj:A
1wjk:A
1wjl:A
1wjm:A
1wjn:A
1wjo:A
1wjp:A
1wjq:A
1wjr:A
1wjs:A
1wjt:A
1wju:A
1wjw:A
1wjz:A
1wk0:A
1wk1:A
1wk8:A
1wk8:B
1wk9:A
1wka:A
1wkc:A
1wki:A
1wko:A
1wko:B
1wkq:A
1wkq:B
1wkr:A
1wkt:A
1wku:A
1wku:B
1wkx:A
1wky:A
1wl4:A
1wl7:A
1wl8:A
1wl9:A
1wla:A
1wld:A
1wle:A
1wle:B
1wlg:A
1wlg:B
1wli:A
1wli:B
1wlj:A
1wlk:A
1wlk:B
1wlk:C
1wlk:D
1wll:A
1wll:B
1wlm:A
1wln:A
1wlo:A
1wlp:A
1wlp:B
1wlt:A
1wlt:B
1wlu:A
1wlv:A
1wlv:B
1wlv:C
1wlv:D
1wlv:E
1wlv:F
1wlv:G
1wlv:H
1wlw:A
1wlx:A
1wly:A
1wlz:A
1wlz:B
1wlz:C
1wlz:D
1wm2:A
1wm3:A
1wm4:A
1wm5:A
1wm7:A
1wm8:A
1wma:A
1wmd:A
1wme:A
1wmf:A
1wmh:A
1wmh:B
1wmj:A
1wmn:A
1wmn:B
1wmo:A
1wmo:B
1wms:A
1wms:B
1wmt:A
1wmu:A
1wmu:B
1wmv:A
1wmw:A
1wmw:B
1wmw:C
1wmw:D
1wmz:A
1wmz:B
1wmz:C
1wmz:D
1wn2:A
1wn4:A
1wn5:A
1wn5:B
1wn5:C
1wn5:D
1wn6:A
1wn6:B
1wn8:A
1wn9:A
1wna:A
1wnh:A
1wnj:A
1wnk:A
1wnl:A
1wnl:B
1wnm:A
1wnn:A
1wnv:A
1wnv:B
1wnv:C
1wnw:A
1wnw:B
1wnw:C
1wnx:A
1wnx:B
1wny:A
1wny:B
1wnz:A
1wo0:A
1wo1:A
1wo3:A
1wo4:A
1wo5:A
1wo6:A
1wo7:A
1wo8:A
1wo8:B
1wo8:C
1wo8:D
1wo8:E
1wo8:F
1wo9:A
1wod:A
1wog:A
1wog:B
1wog:C
1wog:D
1wog:E
1wog:F
1woh:A
1woh:B
1woh:C
1woh:D
1woh:E
1woh:F
1woi:A
1woi:B
1woi:C
1woi:D
1woi:E
1woi:F
1woj:A
1wol:A
1woq:A
1woq:B
1wor:A
1wos:A
1wot:A
1wou:A
1wov:A
1wov:B
1woz:A
1wp5:A
1wpa:A
1wpc:A
1wpd:A
1wpi:A
1wpn:A
1wpn:B
1wpy:A
1wpy:B
1wq7:A
1wq7:B
1wq8:A
1wqb:A
1wqc:A
1wqd:A
1wqe:A
1wqj:B
1wqj:I
1wqk:A
1wqm:A
1wqn:A
1wqo:A
1wqp:A
1wqq:A
1wqr:A
1wqu:A
1wqw:A
1wqw:B
1wr0:A
1wr1:A
1wr1:B
1wr3:A
1wr4:A
1wr5:A
1wr7:A
1wr8:A
1wr8:B
1wrd:A
1wrd:B
1wrf:A
1wrg:A
1wri:A
1wrm:A
1wrr:A
1wrs:R
1wrs:S
1wrt:R
1wrt:S
1wrv:A
1wrv:B
1wrv:C
1wry:A
1ws0:A
1ws4:A
1ws4:B
1ws4:C
1ws4:D
1ws4:E
1ws4:F
1ws4:G
1ws4:H
1ws5:A
1ws5:B
1ws5:C
1ws5:D
1ws5:E
1ws5:F
1ws5:G
1ws5:H
1ws7:A
1ws7:B
1ws7:C
1ws7:D
1ws8:A
1ws8:B
1ws8:C
1ws8:D
1wsb:A
1wsd:A
1wsh:A
1wsh:B
1wsh:C
1wsh:D
1wso:A
1wst:A
1wsw:A
1wsx:A
1wsz:A
1wt0:A
1wt1:A
1wt2:A
1wt3:A
1wt6:A
1wt6:B
1wt6:D
1wt7:A
1wt8:A
1wta:A
1wtc:A
1wtf:A
1wtf:B
1wtf:C
1wtf:D
1wtj:A
1wtj:B
1wtl:A
1wtl:B
1wtm:A
1wtn:A
1wtu:A
1wtu:B
1wu0:A
1wu4:A
1wu6:A
1wu9:A
1wu9:B
1wua:A
1wub:A
1wuc:A
1wug:A
1wuh:L
1wuh:S
1wui:L
1wui:S
1wuj:L
1wuj:S
1wuk:L
1wuk:S
1wul:L
1wul:S
1wum:A
1wur:A
1wur:B
1wur:C
1wur:D
1wur:E
1wuw:A
1wuw:B
1wuz:A
1wv3:A
1wva:A
1wva:B
1wve:A
1wve:B
1wve:C
1wve:D
1wvf:A
1wvg:A
1wvg:B
1wvh:A
1wvj:A
1wvk:A
1wvm:A
1wvm:B
1wvo:A
1wvp:A
1wvq:A
1wvq:B
1wvq:C
1wvz:A
1ww2:A
1ww3:A
1ww7:A
1ww7:B
1ww7:C
1ww7:D
1ww9:A
1wwc:A
1wwi:A
1wwj:A
1wwj:B
1wwj:C
1wwj:D
1wwk:A
1wwk:B
1wwn:A
1wwq:A
1wwr:A
1wwr:B
1wwr:C
1wwr:D
1wws:A
1wws:B
1wws:C
1wws:D
1wws:E
1wws:F
1wws:G
1wws:H
1wwt:A
1wwu:A
1wwv:A
1wwy:A
1wwz:A
1wwz:B
1wx1:A
1wx1:B
1wx2:A
1wx2:B
1wx3:A
1wx3:B
1wx4:A
1wx4:B
1wx6:A
1wx7:A
1wx8:A
1wx9:A
1wxa:A
1wxb:A
1wxc:A
1wxc:B
1wxe:A
1wxg:A
1wxh:A
1wxi:A
1wxj:A
1wxm:A
1wxn:A
1wxo:A
1wxo:B
1wxo:C
1wxp:A
1wxs:A
1wxt:A
1wxu:A
1wxv:A
1wxx:A
1wxx:B
1wxx:C
1wxx:D
1wy1:A
1wy1:B
1wy1:C
1wy2:A
1wy2:B
1wy3:A
1wy4:A
1wy8:A
1wyb:A
1wyc:A
1wyh:A
1wyj:A
1wyl:A
1wym:A
1wyn:A
1wyo:A
1wyp:A
1wyq:A
1wyr:A
1wys:A
1wyx:A
1wyx:B
1wz0:A
1wz1:H
1wz1:L
1wz3:A
1wz3:B
1wz4:A
1wz5:A
1wz6:A
1wz8:A
1wz8:B
1wz8:C
1wz8:D
1wz8:E
1wz8:F
1wza:A
1wzb:A
1wzb:B
1wzb:C
1wzc:A
1wzc:B
1wzd:A
1wzd:B
1wzf:A
1wzf:B
1wzg:A
1wzg:B
1wzn:A
1wzn:B
1wzn:C
1wzo:A
1wzo:B
1wzo:C
1wzo:D
1wzz:A
1x02:A
1x05:A
1x06:A
1x08:A
1x09:A
1x0c:A
1x0c:B
1x0h:A
1x0j:A
1x0j:B
1x0j:C
1x0l:A
1x0l:B
1x0n:A
1x0o:A
1x0t:A
1x13:A
1x13:B
1x14:A
1x14:B
1x1e:A
1x1f:A
1x1g:A
1x1i:A
1x1k:A
1x1k:B
1x1k:C
1x1k:D
1x1k:E
1x1k:F
1x1m:A
1x1n:A
1x1o:A
1x1o:B
1x1o:C
1x1r:A
1x1t:A
1x1y:A
1x1y:B
1x1y:C
1x1y:D
1x1y:E
1x1y:F
1x1z:A
1x1z:B
1x22:A
1x23:A
1x23:B
1x23:C
1x23:D
1x2i:A
1x2i:B
1x2j:A
1x2k:A
1x2l:A
1x2m:A
1x2n:A
1x2p:A
1x2q:A
1x2r:A
1x2r:B
1x2t:A
1x2t:B
1x2t:C
1x2t:D
1x32:A
1x37:A
1x38:A
1x39:A
1x3a:A
1x3b:A
1x3d:A
1x3h:A
1x3k:A
1x3o:A
1x3p:A
1x3q:A
1x3s:A
1x3u:A
1x3x:A
1x3x:B
1x40:A
1x41:A
1x43:A
1x44:A
1x45:A
1x46:A
1x4i:A
1x4j:A
1x4k:A
1x4l:A
1x4r:A
1x4s:A
1x4u:A
1x4v:A
1x4w:A
1x4x:A
1x4y:A
1x4z:A
1x50:A
1x52:A
1x53:A
1x54:A
1x55:A
1x56:A
1x58:A
1x59:A
1x5a:A
1x5b:A
1x5c:A
1x5d:A
1x5e:A
1x5f:A
1x5g:A
1x5h:A
1x5i:A
1x5j:A
1x5k:A
1x5l:A
1x5m:A
1x5n:A
1x5q:A
1x5r:A
1x5v:A
1x5w:A
1x5x:A
1x5y:A
1x5z:A
1x60:A
1x61:A
1x62:A
1x63:A
1x64:A
1x66:A
1x67:A
1x68:A
1x69:A
1x6a:A
1x6b:A
1x6c:A
1x6d:A
1x6g:A
1x6i:A
1x6i:B
1x6l:A
1x6o:A
1x6p:A
1x6q:A
1x6r:A
1x6v:A
1x6v:B
1x6x:X
1x6y:A
1x6z:A
1x74:A
1x74:B
1x74:C
1x74:D
1x7d:A
1x7d:B
1x7i:A
1x7i:B
1x7k:A
1x7n:A
1x7q:A
1x7q:B
1x7q:C
1x7s:A
1x7s:B
1x7t:A
1x7t:B
1x7u:A
1x7u:B
1x7v:A
1x7v:B
1x7v:C
1x7w:A
1x7w:B
1x7y:A
1x7y:B
1x7z:A
1x7z:B
1x82:A
1x83:A
1x83:B
1x84:A
1x84:B
1x88:A
1x88:B
1x8b:A
1x8d:A
1x8d:B
1x8d:C
1x8d:D
1x8g:A
1x8h:A
1x8i:A
1x8n:A
1x8o:A
1x8p:A
1x8q:A
1x8r:A
1x8t:A
1x8v:A
1x91:A
1x93:A
1x93:B
1x96:A
1x97:A
1x98:A
1x99:A
1x99:B
1x9a:A
1x9a:B
1x9b:A
1x9d:A
1x9h:A
1x9h:B
1x9i:A
1x9i:B
1x9l:A
1x9q:A
1x9r:A
1x9r:B
1x9u:A
1x9u:B
1x9v:A
1x9v:B
1x9x:A
1x9x:B
1xa1:A
1xa1:B
1xa1:C
1xa1:D
1xa3:A
1xa3:B
1xa4:A
1xa4:B
1xak:A
1xau:A
1xaw:A
1xax:A
1xb3:A
1xb3:B
1xb6:A
1xb6:B
1xb9:A
1xb9:B
1xb9:C
1xb9:D
1xb9:E
1xb9:F
1xb9:G
1xb9:H
1xb9:I
1xb9:J
1xbb:A
1xbd:A
1xbh:A
1xbl:A
1xbu:A
1xbv:A
1xbv:B
1xbw:A
1xbw:B
1xbw:C
1xbw:D
1xbx:A
1xbx:B
1xby:A
1xby:B
1xbz:A
1xbz:B
1xc0:A
1xc1:A
1xc1:B
1xc1:C
1xc1:D
1xc1:E
1xc1:F
1xc1:G
1xc1:H
1xc1:I
1xc5:A
1xc7:A
1xcf:A
1xcf:B
1xch:A
1xcm:A
1xcr:A
1xcr:B
1xcx:A
1xd3:A
1xd3:B
1xd3:C
1xd3:D
1xda:A
1xda:B
1xda:C
1xda:D
1xda:E
1xda:F
1xda:G
1xda:H
1xdc:A
1xdc:B
1xdf:A
1xdf:B
1xdh:A
1xdh:B
1xdn:A
1xdw:A
1xdx:A
1xdx:B
1xdz:A
1xe0:A
1xe0:B
1xe0:C
1xe0:D
1xe0:E
1xe0:F
1xe0:G
1xe0:H
1xe0:I
1xe0:J
1xe4:A
1xe7:A
1xe7:B
1xe7:C
1xed:A
1xed:B
1xed:C
1xed:D
1xed:E
1xed:F
1xee:A
1xeg:A
1xel:A
1xem:A
1xen:A
1xeo:A
1xep:A
1xes:A
1xes:B
1xes:C
1xes:D
1xf1:A
1xf1:B
1xf6:A
1xf6:B
1xf6:C
1xf6:D
1xf7:A
1xf8:A
1xfc:A
1xfc:B
1xfe:A
1xff:A
1xff:B
1xfg:A
1xfg:B
1xfi:A
1xfj:A
1xfk:A
1xfl:A
1xfn:A
1xfo:A
1xfo:B
1xfo:C
1xfo:D
1xfp:A
1xfp:L
1xfq:A
1xfr:A
1xfs:A
1xfs:B
1xg0:A
1xg0:B
1xg0:C
1xg0:D
1xg2:A
1xg2:B
1xg3:A
1xg3:B
1xg3:C
1xg3:D
1xg4:A
1xg4:B
1xg4:C
1xg4:D
1xg5:A
1xg5:B
1xg5:C
1xg5:D
1xg7:A
1xg7:B
1xga:A
1xgb:A
1xgc:A
1xge:A
1xge:B
1xgi:A
1xgi:B
1xgj:A
1xgj:B
1xgk:A
1xgl:A
1xgl:B
1xgs:A
1xgs:B
1xgw:A
1xh3:A
1xh3:B
1xh3:C
1xh6:A
1xh6:B
1xh8:A
1xh8:B
1xh9:A
1xh9:B
1xhd:A
1xhh:A
1xhj:A
1xhk:A
1xhk:B
1xhn:A
1xhn:B
1xhn:C
1xhn:D
1xhs:A
1xhy:A
1xi2:A
1xi2:B
1xi3:A
1xi3:B
1xi7:A
1xib:A
1xic:A
1xid:A
1xie:A
1xif:A
1xig:A
1xih:A
1xii:A
1xij:A
1xik:A
1xik:B
1xil:A
1xil:B
1xis:A
1xiv:A
1xiw:A
1xiw:B
1xiw:C
1xiw:D
1xiw:E
1xiw:F
1xiw:G
1xiw:H
1xiy:A
1xiy:B
1xj0:A
1xj1:A
1xj3:A
1xj4:A
1xj4:B
1xj6:A
1xj6:B
1xjb:A
1xjb:B
1xje:A
1xje:B
1xjh:A
1xjj:A
1xjj:B
1xjo:A
1xjs:A
1xjt:A
1xju:A
1xju:B
1xjz:A
1xjz:B
1xk4:A
1xk4:B
1xk4:C
1xk4:D
1xk4:E
1xk4:F
1xk4:G
1xk4:H
1xk4:I
1xk4:J
1xk4:K
1xk4:L
1xk6:A
1xk6:B
1xk6:C
1xk6:D
1xk7:A
1xk7:B
1xk7:C
1xke:A
1xkf:A
1xkf:B
1xkg:A
1xki:A
1xkm:A
1xkm:B
1xkm:C
1xkm:D
1xkn:A
1xkp:A
1xkp:B
1xkp:C
1xkr:A
1xkx:A
1xky:A
1xky:B
1xky:C
1xky:D
1xkz:A
1xkz:B
1xkz:C
1xkz:D
1xl0:A
1xl2:A
1xl2:B
1xl5:A
1xl5:B
1xlo:A
1xlo:B
1xlq:A
1xlq:B
1xlq:C
1xlr:A
1xm0:A
1xm3:A
1xm3:B
1xm3:C
1xm3:D
1xm6:A
1xm6:B
1xm8:A
1xm8:B
1xmk:A
1xmn:A
1xmn:B
1xmn:C
1xmn:D
1xmn:E
1xmn:F
1xmn:G
1xmn:H
1xmp:A
1xmp:B
1xmp:C
1xmp:D
1xmp:E
1xmp:F
1xmp:G
1xmp:H
1xmt:A
1xmw:A
1xmz:A
1xmz:B
1xn2:A
1xn2:B
1xn2:C
1xn2:D
1xn2:E
1xn2:F
1xn2:G
1xn2:H
1xn5:A
1xn6:A
1xn7:A
1xn8:A
1xn9:A
1xnb:A
1xnc:A
1xne:A
1xnf:A
1xnf:B
1xng:A
1xng:B
1xnj:A
1xnj:B
1xnk:A
1xnk:B
1xnl:A
1xnz:A
1xo3:A
1xo5:A
1xo5:B
1xo7:A
1xo7:B
1xo7:C
1xo7:D
1xo8:A
1xoa:A
1xob:A
1xoc:A
1xoc:B
1xod:A
1xod:B
1xof:A
1xof:B
1xom:A
1xom:B
1xon:A
1xon:B
1xoo:A
1xop:A
1xoq:A
1xoq:B
1xor:A
1xor:B
1xov:A
1xow:A
1xow:B
1xox:A
1xox:B
1xoy:A
1xoz:A
1xp0:A
1xp1:A
1xp2:A
1xp2:B
1xp2:C
1xp6:A
1xp9:A
1xpb:A
1xpc:A
1xph:A
1xpm:A
1xpm:B
1xpm:C
1xpm:D
1xpn:A
1xpp:A
1xpp:B
1xpp:C
1xpp:D
1xps:A
1xps:B
1xpt:A
1xpt:B
1xpv:A
1xpw:A
1xq0:A
1xq5:A
1xq5:B
1xq5:C
1xq5:D
1xq6:A
1xq6:B
1xq8:A
1xqa:A
1xqa:B
1xqd:A
1xqf:A
1xqh:A
1xqh:B
1xqh:E
1xqh:F
1xqk:A
1xqk:B
1xql:A
1xql:B
1xqo:A
1xqp:A
1xqq:A
1xr0:A
1xr0:B
1xr9:A
1xr9:B
1xr9:C
1xrd:A
1xre:A
1xre:B
1xrf:A
1xrk:A
1xrk:B
1xrl:A
1xro:A
1xrt:A
1xrt:B
1xru:A
1xru:B
1xrz:A
1xs0:A
1xs0:B
1xs0:C
1xs1:A
1xs1:B
1xs1:C
1xs1:D
1xs1:E
1xs1:F
1xs3:A
1xs5:A
1xs8:A
1xsa:A
1xsb:A
1xsc:A
1xsf:A
1xso:A
1xso:B
1xsq:A
1xsq:B
1xss:A
1xss:B
1xsv:A
1xsv:B
1xsw:A
1xsz:A
1xsz:B
1xt5:A
1xt6:A
1xt7:A
1xta:A
1xta:B
1xte:A
1xti:A
1xtm:A
1xtm:B
1xtp:A
1xtt:A
1xtt:B
1xtt:C
1xtt:D
1xty:A
1xty:B
1xty:C
1xty:D
1xu0:A
1xu1:A
1xu1:B
1xu1:D
1xu1:R
1xu1:S
1xu1:T
1xu5:A
1xu5:B
1xu5:C
1xu5:D
1xu5:E
1xu5:F
1xu6:A
1xu7:A
1xu7:B
1xu7:C
1xu7:D
1xu9:A
1xu9:B
1xu9:C
1xu9:D
1xua:A
1xua:B
1xub:A
1xuc:A
1xuc:B
1xud:A
1xud:B
1xuf:A
1xug:A
1xui:A
1xuj:A
1xuk:A
1xuo:A
1xuo:B
1xuq:A
1xuq:B
1xur:A
1xur:B
1xut:A
1xuu:A
1xv3:A
1xv4:A
1xv5:A
1xv7:A
1xvb:A
1xvb:B
1xvb:C
1xvb:D
1xvb:E
1xvb:F
1xvg:A
1xvg:B
1xvg:C
1xvg:D
1xvg:E
1xvg:F
1xvj:A
1xvj:B
1xvm:A
1xvo:A
1xvq:A
1xvw:A
1xvw:B
1xvx:A
1xvy:A
1xw2:A
1xw3:A
1xw5:A
1xw5:B
1xw6:A
1xw6:B
1xw6:C
1xw6:D
1xwe:A
1xwg:A
1xwg:B
1xwh:A
1xwn:A
1xwq:A
1xws:A
1xwt:A
1xwv:A
1xwv:B
1xww:A
1xx0:A
1xx1:A
1xx1:B
1xx1:C
1xx1:D
1xx2:A
1xx2:B
1xx3:A
1xxe:A
1xxm:A
1xxm:B
1xxm:C
1xxm:D
1xxn:A
1xxo:A
1xxo:B
1xxq:A
1xxq:B
1xxq:C
1xxq:D
1xxs:A
1xxs:B
1xxt:A
1xxt:B
1xxt:C
1xxt:D
1xxu:A
1xxu:B
1xxu:C
1xxu:D
1xxz:A
1xy0:A
1xy0:B
1xy0:C
1xy0:D
1xy1:A
1xy1:B
1xy2:A
1xy4:A
1xy5:A
1xy6:A
1xy7:A
1xy7:B
1xy8:A
1xy9:A
1xya:A
1xya:B
1xyb:A
1xyb:B
1xyd:A
1xyd:B
1xyf:A
1xyf:B
1xyj:A
1xyk:A
1xyl:A
1xyl:B
1xym:A
1xym:B
1xyo:A
1xyo:B
1xyp:A
1xyp:B
1xyq:A
1xyu:A
1xyv:A
1xyw:A
1xyx:A
1xyy:A
1xyz:A
1xyz:B
1xz1:A
1xz2:A
1xz2:B
1xz2:C
1xz2:D
1xz3:A
1xz6:A
1xz7:A
1xz7:B
1xz7:C
1xz7:D
1xz9:A
1xza:A
1xzb:A
1xzc:A
1xze:A
1xzf:A
1xzg:A
1xzh:A
1xzi:A
1xzj:A
1xzl:A
1xzm:A
1xzo:A
1xzo:B
1xzy:A
1xzz:A
1y02:A
1y03:A
1y04:A
1y07:A
1y07:B
1y07:C
1y07:D
1y08:A
1y0b:A
1y0b:B
1y0b:C
1y0b:D
1y0e:A
1y0e:B
1y0h:A
1y0h:B
1y0k:A
1y0m:A
1y0o:A
1y0o:B
1y0o:C
1y0o:D
1y0o:E
1y0p:A
1y0r:A
1y0u:A
1y0u:B
1y0y:A
1y12:A
1y12:B
1y12:C
1y15:A
1y16:A
1y1b:A
1y1c:A
1y1d:A
1y1d:B
1y1e:X
1y1f:X
1y1g:X
1y1h:X
1y1j:X
1y1k:E
1y1k:I
1y1m:A
1y1m:B
1y1n:A
1y1p:A
1y1p:B
1y1t:A
1y1t:F
1y1x:A
1y1x:B
1y1z:A
1y20:A
1y21:A
1y29:A
1y2b:A
1y2b:B
1y2c:A
1y2c:B
1y2d:A
1y2d:B
1y2g:A
1y2g:B
1y2k:A
1y2k:B
1y2m:A
1y2m:B
1y2m:C
1y2m:D
1y2p:A
1y2q:A
1y2s:A
1y2t:A
1y2t:B
1y2u:A
1y2u:B
1y2v:A
1y2v:B
1y2w:A
1y2w:B
1y2y:A
1y32:A
1y33:E
1y33:I
1y34:E
1y34:I
1y37:A
1y37:B
1y3b:E
1y3b:I
1y3c:E
1y3c:I
1y3d:E
1y3d:I
1y3f:E
1y3f:I
1y3j:A
1y3k:A
1y3n:A
1y3q:A
1y3u:A
1y3v:A
1y3w:A
1y3x:A
1y3y:A
1y42:X
1y43:A
1y43:B
1y48:E
1y48:I
1y49:A
1y4a:E
1y4a:I
1y4c:A
1y4e:A
1y4g:A
1y4g:B
1y4g:C
1y4g:D
1y4h:A
1y4h:B
1y4h:C
1y4h:D
1y4i:A
1y4j:A
1y4j:B
1y4k:A
1y4l:A
1y4l:B
1y4m:A
1y4m:B
1y4m:C
1y4o:A
1y4o:B
1y4p:A
1y4p:B
1y4p:C
1y4p:D
1y4t:A
1y4t:D
1y4v:A
1y4v:B
1y4v:C
1y4v:D
1y4w:A
1y51:A
1y51:B
1y51:C
1y52:X
1y52:Y
1y53:X
1y53:Y
1y55:X
1y55:Y
1y57:A
1y58:A
1y59:T
1y5a:T
1y5b:T
1y5c:A
1y5e:A
1y5e:B
1y5e:C
1y5h:A
1y5h:B
1y5i:A
1y5i:B
1y5i:C
1y5o:A
1y5u:T
1y5v:A
1y5w:A
1y60:A
1y60:B
1y60:C
1y60:D
1y60:E
1y63:A
1y65:A
1y66:A
1y66:B
1y66:C
1y66:D
1y67:A
1y67:B
1y67:C
1y67:D
1y6d:A
1y6i:A
1y6l:A
1y6l:B
1y6l:C
1y6v:A
1y6v:B
1y6x:A
1y6z:A
1y6z:B
1y71:A
1y71:B
1y74:A
1y74:B
1y74:C
1y74:D
1y76:A
1y76:B
1y76:C
1y76:D
1y7a:A
1y7a:B
1y7b:A
1y7b:B
1y7b:C
1y7b:D
1y7d:A
1y7d:B
1y7d:C
1y7d:D
1y7j:A
1y7k:A
1y7l:A
1y7n:A
1y7p:A
1y7p:B
1y7p:C
1y7q:A
1y7q:B
1y7r:A
1y7r:B
1y7t:A
1y7t:B
1y7w:A
1y7w:B
1y7x:A
1y7y:A
1y7y:B
1y7z:A
1y7z:B
1y7z:C
1y7z:D
1y80:A
1y81:A
1y83:A
1y83:B
1y83:C
1y83:D
1y88:A
1y8a:A
1y8b:A
1y8f:A
1y8m:A
1y93:A
1y9a:A
1y9a:C
1y9g:A
1y9i:A
1y9i:B
1y9i:C
1y9i:D
1y9j:A
1y9l:A
1y9m:A
1y9o:A
1y9q:A
1y9r:A
1y9r:B
1y9t:A
1y9u:A
1y9w:A
1y9w:B
1y9z:A
1y9z:B
1yac:A
1yac:B
1yag:A
1yag:G
1yai:A
1yai:B
1yai:C
1yal:A
1yam:A
1yan:A
1yao:A
1yap:A
1yaq:A
1yar:A
1yar:B
1yar:C
1yar:D
1yar:E
1yar:F
1yar:G
1yar:H
1yar:I
1yar:J
1yar:K
1yar:L
1yar:M
1yar:N
1yar:O
1yar:P
1yar:Q
1yar:R
1yar:S
1yar:T
1yar:U
1yas:A
1yaz:A
1yb0:A
1yb0:B
1yb0:C
1yb1:A
1yb1:B
1yb3:A
1yb5:A
1yb5:B
1yb6:A
1yb7:A
1ybi:A
1ybi:B
1ybj:A
1ybk:A
1ybk:B
1ybk:C
1ybk:D
1ybx:A
1ybx:B
1yby:A
1yby:B
1ybz:A
1yc1:A
1yc4:A
1yc5:A
1yc5:B
1yc7:A
1yc7:B
1yc9:A
1ycc:A
1ycd:A
1ycd:B
1ycj:A
1ycj:B
1yck:A
1ycl:A
1ycm:A
1yd9:A
1yd9:B
1yd9:C
1yd9:D
1ydb:A
1ydc:A
1ydi:A
1ydi:B
1ydk:A
1ydk:B
1ydp:A
1ydp:B
1ydp:P
1ydu:A
1ydy:A
1ydy:B
1ye2:A
1ye2:B
1ye2:C
1ye2:D
1ye3:A
1ye8:A
1yea:A
1yeb:A
1yec:H
1yec:L
1yei:H
1yei:L
1yej:H
1yej:L
1yel:A
1yer:A
1yet:A
1yez:A
1yf4:A
1yf4:B
1yfb:A
1yfb:B
1yfc:A
1yfd:A
1yfd:B
1yfn:A
1yfn:B
1yfn:C
1yfn:D
1yfn:E
1yfn:F
1yfn:G
1yfn:H
1yfq:A
1yfu:A
1yg0:A
1yg6:A
1yg6:B
1yg6:C
1yg6:D
1yg6:E
1yg6:F
1yg6:G
1yg6:H
1yg6:I
1yg6:J
1yg6:K
1yg6:L
1yg6:M
1yg6:N
1yg9:A
1yge:A
1ygg:A
1ygh:A
1ygh:B
1ygm:A
1ygo:A
1ygt:A
1ygw:A
1yh1:A
1yh3:A
1yh3:B
1yh5:A
1yhd:A
1yhh:A
1yhi:A
1yhl:A
1yho:A
1yhp:A
1yhv:A
1yhw:A
1yi7:A
1yi7:B
1yi7:C
1yi7:D
1yi9:A
1yib:A
1yic:A
1yif:A
1yif:B
1yif:C
1yif:D
1yii:A
1yik:A
1yil:A
1yim:A
1yiu:A
1yiw:A
1yiw:B
1yiw:C
1yix:A
1yix:B
1yiy:A
1yiy:B
1yiz:A
1yiz:B
1yj1:A
1yj1:B
1yj1:C
1yj2:A
1yj3:A
1yj7:A
1yj7:B
1yj7:C
1yj7:D
1yja:A
1yjb:A
1yjc:A
1yjf:A
1yjh:A
1yji:A
1yjj:A
1yjo:A
1yjp:A
1yjr:A
1yjt:A
1yju:A
1yjv:A
1yk4:A
1yk5:A
1yk5:B
1yk5:C
1yk5:D
1yka:A
1ykd:A
1ykd:B
1ykg:A
1yki:A
1yki:B
1yki:C
1yki:D
1ykr:A
1yks:A
1ykt:A
1ykt:B
1yku:A
1yku:B
1ykx:X
1yky:X
1ykz:X
1yl0:X
1yl1:X
1yl2:A
1yl8:A
1yl9:A
1ylb:B
1ylc:A
1ylc:B
1yld:A
1yld:B
1yle:A
1ylh:A
1yli:A
1yli:B
1ylj:A
1yll:A
1yll:B
1yll:C
1yll:D
1ylm:A
1ylm:B
1ylp:A
1ylr:A
1ylr:B
1ylt:A
1ylw:A
1ylx:A
1ylx:B
1yly:A
1yly:B
1ylz:A
1ylz:B
1ym1:A
1ym1:B
1ym3:A
1ym8:A
1ym8:B
1ym8:D
1ym8:E
1ym8:F
1ym8:G
1ymb:A
1ymd:A
1yme:A
1ymi:A
1ymk:A
1yml:A
1ymn:A
1ymq:A
1ymr:A
1yms:A
1yms:B
1ymt:A
1ymt:B
1ymv:A
1ymw:A
1ymx:A
1ymx:B
1ymz:A
1yn3:A
1yn3:B
1yn4:A
1yn8:A
1yn8:B
1yn8:C
1yn8:D
1yn8:E
1yn8:F
1yn9:A
1yn9:B
1yn9:C
1yna:A
1ynb:A
1ynb:B
1ynb:C
1ynd:A
1ynd:B
1ynf:A
1ynf:B
1ynf:C
1ynf:D
1ynf:E
1ynf:F
1ynh:A
1ynh:B
1ynh:C
1ynh:D
1ynl:H
1ynl:L
1yno:A
1ynp:A
1ynp:B
1ynq:A
1ynq:B
1yns:A
1ynv:X
1yo0:A
1yo1:A
1yo2:A
1yo3:A
1yo3:B
1yo3:C
1yo4:A
1yoa:A
1yoc:A
1yoc:B
1yod:A
1yod:B
1yoe:A
1yog:A
1yoh:A
1yoi:A
1yoj:A
1yoj:B
1yon:A
1yop:A
1yp0:A
1yp0:B
1yp1:A
1yp5:A
1yp6:A
1yp8:A
1ypc:I
1ype:H
1ype:I
1ype:L
1ypf:A
1ypf:B
1ypg:H
1ypg:I
1ypg:L
1yph:A
1yph:B
1yph:C
1yph:D
1yph:E
1yph:F
1ypi:A
1ypi:B
1ypj:H
1ypj:I
1ypj:L
1ypk:H
1ypk:I
1ypk:L
1ypl:H
1ypl:I
1ypl:L
1ypm:H
1ypm:I
1ypm:L
1ypq:A
1ypq:B
1ypv:A
1ypy:A
1ypy:B
1yq2:A
1yq2:B
1yq2:C
1yq2:D
1yq2:E
1yq2:F
1yqc:A
1yqc:B
1yqd:A
1yqd:B
1yqe:A
1yqg:A
1yqh:A
1yqh:B
1yqo:A
1yqo:B
1yqp:A
1yqp:B
1yqs:A
1yqt:A
1yqv:H
1yqv:L
1yqv:Y
1yqw:A
1yqw:B
1yqw:C
1yqw:Q
1yqw:R
1yqw:S
1yqz:A
1yqz:B
1yr1:A
1yr2:A
1yr5:A
1yr5:B
1yrb:A
1yrb:B
1yrc:A
1yrd:A
1yrf:A
1yri:A
1yrk:A
1yrk:B
1yro:A
1yro:B
1yro:C
1yro:D
1yrw:A
1ys1:X
1ys2:X
1ys3:A
1ys3:B
1ys3:C
1ys5:A
1ys6:A
1ys6:B
1ys7:A
1ys7:B
1ysb:A
1ysb:B
1ysd:A
1ysd:B
1ysf:A
1ysf:B
1ysg:A
1ysi:A
1ysl:A
1ysl:B
1ysm:A
1ysn:A
1yso:A
1ysp:A
1ysq:A
1ysr:A
1ysr:B
1ysr:C
1ysw:A
1ysx:A
1ysy:A
1yt3:A
1yt4:A
1yt6:A
1yt8:A
1ytc:A
1ytl:A
1ytl:B
1ytl:C
1ytl:D
1ytp:A
1ytq:A
1ytr:A
1ytt:A
1ytt:B
1ytv:A
1ytv:B
1ytv:M
1ytv:N
1yu0:A
1yu2:A
1yu4:A
1yu4:B
1yu4:C
1yu5:X
1yu6:A
1yu6:B
1yu6:C
1yu6:D
1yu7:X
1yu8:X
1yub:A
1yuc:A
1yuc:B
1yuc:C
1yuc:D
1yuf:A
1yug:A
1yuk:A
1yuk:B
1yum:A
1yum:B
1yum:C
1yum:D
1yuo:A
1yur:A
1yur:B
1yus:A
1yus:B
1yut:A
1yut:B
1yuu:A
1yuu:B
1yux:A
1yux:B
1yuy:A
1yuz:A
1yuz:B
1yv1:A
1yv1:B
1yv4:A
1yv6:A
1yv7:A
1yv8:A
1yva:A
1yvc:A
1yvd:A
1yve:I
1yve:J
1yve:K
1yve:L
1yvm:A
1yvo:A
1yvo:B
1yvq:A
1yvq:B
1yvq:C
1yvq:D
1yvt:A
1yvt:B
1yw5:A
1yw7:A
1yw9:A
1ywa:A
1ywb:A
1ywc:A
1ywd:A
1ywf:A
1ywi:A
1ywi:B
1ywj:A
1ywl:A
1ywm:A
1ywn:A
1ywo:A
1ywo:P
1ywp:A
1ywr:A
1yws:A
1ywu:A
1yww:A
1ywx:A
1ywy:A
1ywz:A
1yx0:A
1yx1:A
1yx1:B
1yx1:C
1yx3:A
1yx4:A
1yx5:A
1yx5:B
1yx6:A
1yx6:B
1yx7:A
1yx8:A
1yxc:A
1yxc:B
1yxe:A
1yxh:A
1yxj:A
1yxj:B
1yxl:A
1yxm:A
1yxm:B
1yxm:C
1yxm:D
1yxr:A
1yxy:A
1yxy:B
1yy1:A
1yy2:A
1yy6:A
1yy6:B
1yya:A
1yya:B
1yyb:A
1yyc:A
1yyd:A
1yyg:A
1yyh:A
1yyh:B
1yyj:A
1yyx:A
1yyz:A
1yz2:A
1yza:A
1yzb:A
1yzc:A
1yzf:A
1yzl:A
1yzm:A
1yzp:A
1yzq:A
1yzr:A
1yzs:A
1yzx:A
1yzx:B
1z00:A
1z00:B
1z01:A
1z01:B
1z01:C
1z01:D
1z01:E
1z01:F
1z02:A
1z02:B
1z02:C
1z02:D
1z02:E
1z02:F
1z03:A
1z03:B
1z03:C
1z03:D
1z03:E
1z03:F
1z06:A
1z07:A
1z08:A
1z08:B
1z08:C
1z08:D
1z09:A
1z09:B
1z0b:A
1z0c:A
1z0j:A
1z0j:B
1z0k:A
1z0k:B
1z0k:C
1z0k:D
1z0m:A
1z0m:B
1z0m:C
1z0n:A
1z0n:B
1z0n:C
1z0p:A
1z0q:A
1z0r:A
1z0r:B
1z0s:A
1z0s:B
1z0s:C
1z0s:D
1z0w:A
1z10:A
1z10:C
1z15:A
1z16:A
1z17:A
1z1d:A
1z1d:B
1z1h:A
1z1h:B
1z1l:A
1z1m:A
1z1q:A
1z1r:A
1z1r:B
1z1s:A
1z1v:A
1z1z:A
1z21:A
1z23:A
1z2a:A
1z2d:A
1z2e:A
1z2f:A
1z2g:A
1z2k:A
1z2n:X
1z2o:X
1z2p:X
1z2q:A
1z2t:A
1z2u:A
1z2v:A
1z2v:B
1z32:X
1z3e:A
1z3e:B
1z3j:A
1z3k:A
1z3l:E
1z3l:S
1z3n:A
1z3q:A
1z3r:A
1z3t:A
1z3v:A
1z3w:A
1z3x:A
1z3y:A
1z40:A
1z40:E
1z41:A
1z41:B
1z42:A
1z42:B
1z44:A
1z44:B
1z45:A
1z47:A
1z47:B
1z48:A
1z48:B
1z4i:A
1z4j:A
1z4k:A
1z4l:A
1z4m:A
1z4n:A
1z4n:B
1z4o:A
1z4o:B
1z4r:A
1z53:A
1z55:A
1z57:A
1z5f:A
1z5r:A
1z5r:B
1z5r:C
1z5y:D
1z5y:E
1z60:A
1z62:A
1z64:A
1z65:A
1z66:A
1z67:A
1z6c:A
1z6d:A
1z6d:B
1z6e:A
1z6e:B
1z6f:A
1z6h:A
1z6m:A
1z6n:A
1z6o:A
1z6o:B
1z6o:C
1z6o:D
1z6o:E
1z6o:F
1z6o:G
1z6o:H
1z6o:I
1z6o:J
1z6o:K
1z6o:L
1z6o:M
1z6o:N
1z6o:O
1z6o:P
1z6o:Q
1z6o:R
1z6o:S
1z6o:T
1z6o:U
1z6o:V
1z6o:W
1z6o:X
1z6s:A
1z6s:B
1z6v:A
1z6w:A
1z70:X
1z71:A
1z71:B
1z72:A
1z72:B
1z76:A
1z76:B
1z78:A
1z7a:A
1z7a:B
1z7a:C
1z7a:D
1z7a:E
1z7a:F
1z7a:G
1z7a:H
1z7g:A
1z7g:B
1z7g:C
1z7g:D
1z7k:A
1z7k:B
1z7p:A
1z7r:A
1z7t:A
1z7x:W
1z7x:X
1z7x:Y
1z7x:Z
1z83:A
1z83:B
1z83:C
1z84:A
1z84:B
1z86:A
1z87:A
1z89:A
1z8a:A
1z8g:A
1z8k:A
1z8k:B
1z8k:C
1z8m:A
1z8o:A
1z8p:A
1z8r:A
1z8s:A
1z90:A
1z90:B
1z95:A
1z96:A
1z96:B
1z99:A
1z9b:A
1z9e:A
1z9g:E
1z9i:A
1z9l:A
1z9n:A
1z9n:B
1z9n:C
1z9n:D
1z9o:A
1z9o:B
1z9o:C
1z9o:D
1z9o:E
1z9o:F
1z9o:G
1z9o:H
1z9o:I
1z9o:J
1z9o:K
1z9o:L
1z9p:A
1z9p:B
1z9q:A
1z9t:A
1z9v:A
1z9y:A
1z9z:A
1z9z:B
1za4:A
1za5:A
1za5:B
1za8:A
1zac:A
1zad:A
1zah:A
1zah:B
1zah:C
1zah:D
1zai:A
1zai:B
1zai:C
1zai:D
1zaj:A
1zaj:B
1zaj:C
1zaj:D
1zal:A
1zal:B
1zal:C
1zal:D
1zan:H
1zan:L
1zao:A
1zaq:A
1zar:A
1zav:A
1zav:U
1zav:V
1zav:W
1zav:X
1zav:Y
1zav:Z
1zb0:A
1zb1:A
1zb1:B
1zb6:A
1zb9:A
1zb9:B
1zbf:A
1zbj:A
1zby:A
1zbz:A
1zc0:A
1zc1:A
1zce:A
1zch:A
1zcj:A
1zck:A
1zck:B
1zck:C
1zcn:A
1zcr:A
1zcr:B
1zcs:A
1zcv:A
1zcx:A
1zcy:A
1zcz:A
1zcz:B
1zd0:A
1zd6:A
1zd6:B
1zd7:A
1zd7:B
1zd8:A
1zd9:A
1zda:A
1zdb:A
1zdc:A
1zdd:A
1zde:A
1zdn:A
1zdn:B
1zdp:E
1zdq:A
1zdq:B
1zdq:C
1zds:A
1zds:B
1zds:C
1zdv:A
1zdx:A
1zdy:A
1ze3:C
1ze3:D
1ze3:H
1ze7:A
1ze9:A
1zea:A
1zea:H
1zea:L
1zeb:A
1zec:A
1zed:A
1zef:A
1zeg:A
1zeg:B
1zeg:C
1zeg:D
1zeh:A
1zeh:B
1zeh:C
1zeh:D
1zei:A
1zei:B
1zei:C
1zei:D
1zei:E
1zei:F
1zel:A
1zel:B
1zem:A
1zem:B
1zem:C
1zem:D
1zem:E
1zem:F
1zem:G
1zem:H
1zeq:X
1zes:A
1zes:B
1zes:C
1zfi:A
1zfj:A
1zfk:A
1zfl:A
1zfo:A
1zfp:E
1zfp:I
1zfq:A
1zfs:A
1zfs:B
1zfu:A
1zg2:A
1zg4:A
1zg7:A
1zg7:B
1zg7:C
1zgd:A
1zgd:B
1zge:A
1zgf:A
1zgg:A
1zgk:A
1zgo:A
1zgo:B
1zgo:C
1zgo:D
1zgp:A
1zgp:B
1zgp:C
1zgp:D
1zgq:A
1zgq:B
1zgq:C
1zgq:D
1zgq:E
1zgq:F
1zgq:G
1zgq:H
1zgt:A
1zgu:A
1zgu:B
1zgx:A
1zgx:B
1zgy:A
1zgy:B
1zgz:A
1zgz:B
1zgz:C
1zgz:D
1zh0:A
1zh9:A
1zha:A
1zha:B
1zhc:A
1zhh:A
1zhh:B
1zhj:A
1zhk:A
1zhk:B
1zhk:C
1zhl:A
1zhl:B
1zhl:C
1zhm:A
1zhq:A
1zhq:B
1zhq:C
1zhq:D
1zhq:E
1zhq:F
1zhq:G
1zhq:H
1zhr:A
1zhs:A
1zhs:B
1zhs:C
1zhs:D
1zhs:E
1zhs:F
1zhs:G
1zhs:H
1zht:A
1zhv:A
1zhw:A
1zhx:A
1zhy:A
1zhz:A
1zi1:A
1zi3:A
1zi4:A
1zi5:A
1zi6:A
1zi8:A
1zi9:A
1zia:A
1zic:A
1zie:A
1zii:A
1zii:B
1zik:A
1zik:B
1zin:A
1zio:A
1zip:A
1ziq:A
1zir:A
1zit:A
1zix:A
1ziy:A
1ziz:A
1zj0:A
1zj1:A
1zj2:A
1zj3:A
1zj4:A
1zj5:A
1zj7:A
1zja:A
1zja:B
1zjb:A
1zjb:B
1zjc:A
1zjj:A
1zjj:B
1zjo:A
1zjp:A
1zjq:A
1zjr:A
1zjy:A
1zjz:A
1zk0:A
1zk1:A
1zk2:A
1zk4:A
1zk5:A
1zk6:A
1zk7:A
1zkc:A
1zkc:B
1zke:A
1zke:B
1zke:C
1zke:D
1zke:E
1zke:F
1zkh:A
1zki:A
1zki:B
1zkj:A
1zkk:A
1zkk:B
1zkk:C
1zkk:D
1zkk:E
1zkk:F
1zkk:G
1zkk:H
1zkl:A
1zko:A
1zko:B
1zkp:A
1zkp:B
1zkp:C
1zkp:D
1zkr:A
1zkr:B
1zl0:A
1zl0:B
1zl2:A
1zl2:B
1zl2:C
1zl2:D
1zl2:E
1zl2:F
1zl7:A
1zl8:A
1zl8:B
1zlb:A
1zlc:A
1zld:A
1zle:A
1zle:B
1zle:C
1zlh:A
1zlh:B
1zll:A
1zll:B
1zll:C
1zll:D
1zll:E
1zlm:A
1zlq:A
1zlq:B
1zlt:A
1zlz:A
1zlz:B
1zm8:A
1zma:A
1zmf:A
1zmh:A
1zmh:B
1zmh:C
1zmh:D
1zmi:A
1zmi:B
1zmi:C
1zmi:D
1zmk:A
1zmk:B
1zmm:A
1zmm:B
1zmm:C
1zmm:D
1zmp:A
1zmp:B
1zmp:C
1zmp:D
1zmt:A
1zmt:B
1zmt:C
1zmt:D
1zmz:A
1zn5:A
1zn6:A
1zn7:A
1zn7:B
1zn8:A
1zn8:B
1znb:A
1znb:B
1znd:A
1zng:A
1zni:A
1zni:B
1zni:C
1zni:D
1znk:A
1znl:A
1znm:A
1znt:A
1znu:A
1zo0:A
1zo2:A
1zo2:B
1zo4:A
1zo4:B
1zo8:A
1zo8:B
1zo8:C
1zo8:D
1zo8:E
1zo8:F
1zo8:G
1zo8:H
1zo8:I
1zo8:J
1zo8:K
1zo8:L
1zo8:M
1zo8:N
1zo8:O
1zo8:P
1zo9:A
1zo9:B
1zoa:A
1zoa:B
1zod:A
1zoe:A
1zoh:A
1zoi:A
1zoi:B
1zoi:C
1zok:A
1zol:A
1zos:A
1zos:B
1zos:C
1zos:D
1zos:E
1zos:F
1zov:A
1zov:B
1zp3:A
1zp3:B
1zp3:C
1zp4:A
1zp4:B
1zp4:C
1zp5:A
1zpd:A
1zpd:B
1zpd:E
1zpd:F
1zpe:A
1zpe:B
1zpe:C
1zpg:A
1zpg:B
1zpg:C
1zpk:A
1zpk:B
1zpl:A
1zpl:B
1zps:A
1zps:B
1zpt:A
1zpt:B
1zpt:C
1zpv:A
1zpv:B
1zpv:C
1zpw:X
1zpx:A
1zq2:A
1zq5:A
1zq6:A
1zq8:A
1zq9:A
1zq9:B
1zr0:A
1zr0:B
1zr0:C
1zr0:D
1zr3:A
1zr3:B
1zr3:C
1zr3:D
1zr6:A
1zr7:A
1zr9:A
1zrb:A
1zrb:B
1zri:A
1zrn:A
1zrp:A
1zrr:A
1zrs:A
1zrs:B
1zru:A
1zru:B
1zru:C
1zrv:A
1zrw:A
1zrx:A
1zry:A
1zs0:A
1zs5:A
1zs7:A
1zs9:A
1zsc:A
1zsd:A
1zsd:B
1zsd:C
1zsf:A
1zsf:B
1zsg:A
1zsg:B
1zsj:A
1zsk:A
1zsp:A
1zsp:B
1zsq:A
1zsw:A
1zsx:A
1zsy:A
1zt3:A
1zt5:A
1zte:A
1zte:B
1zte:C
1zte:D
1ztf:A
1zth:A
1zth:B
1zth:C
1zth:D
1ztn:A
1zto:A
1ztr:A
1zts:A
1zu2:A
1zu3:A
1zu4:A
1zua:X
1zub:A
1zub:B
1zud:1
1zud:2
1zud:3
1zud:4
1zue:A
1zuf:A
1zug:A
1zuh:A
1zuk:A
1zuk:B
1zuk:C
1zuo:A
1zuo:B
1zur:A
1zut:A
1zuu:A
1zuv:A
1zuw:A
1zuw:B
1zuw:C
1zux:A
1zux:B
1zux:C
1zux:D
1zuy:A
1zuy:B
1zuz:A
1zuz:B
1zv1:A
1zv1:B
1zv2:A
1zv6:A
1zv7:A
1zv7:B
1zv8:A
1zv8:B
1zv8:C
1zv8:D
1zv8:E
1zv8:F
1zv8:G
1zv8:H
1zv8:I
1zv8:J
1zv8:K
1zv8:L
1zv9:A
1zva:A
1zvb:A
1zvb:B
1zvb:C
1zvc:A
1zve:A
1zvg:A
1zvh:A
1zvh:L
1zvr:A
1zvt:A
1zvt:B
1zvx:A
1zvy:A
1zvy:B
1zvz:A
1zvz:B
1zw0:A
1zw0:B
1zw0:C
1zw0:D
1zw0:E
1zw0:F
1zw0:G
1zw0:H
1zw6:A
1zw7:A
1zw8:A
1zw9:A
1zwa:A
1zwb:A
1zwc:A
1zwd:A
1zwe:A
1zwf:A
1zwg:A
1zwh:A
1zwm:A
1zwn:A
1zwo:A
1zwp:A
1zwt:A
1zwu:A
1zwv:A
1zwx:A
1zwy:A
1zwy:B
1zwy:C
1zwy:D
1zx0:A
1zx0:B
1zx0:C
1zx0:D
1zx6:A
1zx8:A
1zx8:B
1zx8:C
1zx9:A
1zxa:A
1zxa:B
1zxf:A
1zxg:A
1zxh:A
1zxi:A
1zxi:B
1zxi:C
1zxi:D
1zxi:E
1zxi:F
1zxm:A
1zxm:B
1zxt:A
1zxt:B
1zxt:C
1zxt:D
1zxu:A
1zxx:A
1zy3:A
1zy3:B
1zy4:A
1zy4:B
1zy6:A
1zy6:B
1zy7:A
1zy7:B
1zyi:A
1zys:A
1zys:B
1zyt:A
1zyv:A
1zyw:A
1zyx:A
1zz0:A
1zz0:B
1zz0:C
1zz0:D
1zz1:A
1zz1:B
1zz1:C
1zz1:D
1zz3:A
1zz3:B
1zz3:C
1zz3:D
1zza:A
1zzc:A
1zzc:B
1zze:A
1zze:B
1zzf:A
1zzf:B
1zzg:A
1zzg:B
1zzm:A
1zzo:A
1zzp:A
1zzq:A
1zzq:B
1zzs:A
1zzs:B
1zzu:A
1zzu:B
1zzv:A
1zzw:A
1zzw:B
1zzz:A
200l:A
206l:A
207l:A
210l:A
211l:A
212l:A
214l:A
215l:A
217l:A
219l:A
21gs:A
21gs:B
220l:A
221l:A
222l:A
223l:A
224l:A
225l:A
226l:A
228l:A
229l:A
22gs:A
22gs:B
230l:A
232l:A
233l:A
234l:A
235l:A
236l:A
237l:A
238l:A
239l:A
240l:A
241l:A
242l:A
243l:A
244l:A
245l:A
246l:A
247l:A
248l:A
249l:A
250l:A
254l:A
255l:A
256b:A
256b:B
256l:A
257l:A
258l:A
259l:A
260l:A
2a00:A
2a02:A
2a05:A
2a08:A
2a08:B
2a0a:A
2a0k:A
2a0k:B
2a0m:A
2a0n:A
2a0q:A
2a0q:B
2a0q:C
2a0q:D
2a0t:A
2a0t:B
2a10:A
2a10:B
2a10:C
2a10:D
2a10:E
2a10:F
2a13:A
2a1c:A
2a1e:A
2a1e:B
2a1n:A
2a1n:B
2a1o:A
2a1o:B
2a20:A
2a23:A
2a26:A
2a26:B
2a26:C
2a28:A
2a28:B
2a28:C
2a28:D
2a29:A
2a2a:A
2a2a:B
2a2a:C
2a2a:D
2a2c:A
2a2k:A
2a2m:A
2a2m:B
2a2n:A
2a2n:B
2a2n:C
2a2p:A
2a2q:H
2a2q:L
2a2q:T
2a2r:A
2a2r:B
2a2s:A
2a2s:B
2a2v:A
2a33:A
2a33:B
2a35:A
2a35:B
2a37:A
2a3d:A
2a3f:X
2a3i:A
2a3i:B
2a3n:A
2a3t:A
2a3u:A
2a40:A
2a40:B
2a40:C
2a40:D
2a40:E
2a40:F
2a42:A
2a42:B
2a46:A
2a47:A
2a49:A
2a4a:A
2a4a:B
2a4d:A
2a4h:A
2a4o:A
2a4t:A
2a4v:A
2a50:A
2a50:B
2a50:C
2a50:D
2a51:A
2a52:A
2a52:B
2a52:C
2a52:D
2a53:A
2a53:B
2a53:C
2a53:D
2a54:A
2a54:B
2a54:C
2a54:D
2a55:A
2a56:A
2a56:B
2a56:C
2a56:D
2a5d:A
2a5d:B
2a5j:A
2a5l:A
2a5l:B
2a5s:A
2a61:A
2a61:B
2a61:C
2a61:D
2a63:A
2a65:A
2a6b:A
2a6c:A
2a6c:B
2a6n:A
2a6n:B
2a6v:A
2a6v:B
2a6w:A
2a6w:B
2a6x:A
2a6x:B
2a6y:A
2a6z:A
2a70:A
2a70:B
2a75:A
2a77:H
2a77:L
2a78:A
2a78:B
2a7b:A
2a7i:X
2a7l:A
2a7l:B
2a7n:A
2a7o:A
2a7x:A
2a7y:A
2a83:A
2a83:B
2a83:C
2a84:A
2a86:A
2a86:B
2a88:A
2a8g:A
2a8g:B
2a8k:A
2a8k:B
2a8k:C
2a8k:D
2a8u:A
2a8w:A
2a94:A
2a9d:A
2a9d:B
2a9e:A
2a9e:B
2a9h:A
2a9h:B
2a9h:C
2a9h:D
2a9h:E
2a9i:A
2a9k:A
2a9k:B
2a9s:A
2a9s:B
2a9w:A
2a9w:B
2a9w:C
2a9w:D
2a9y:A
2a9z:A
2aa0:A
2aa2:A
2aa6:A
2aa6:B
2aae:A
2aag:A
2aag:B
2aag:C
2aag:D
2aag:E
2aag:F
2aal:A
2aal:B
2aal:C
2aal:D
2aal:E
2aal:F
2aap:A
2aav:A
2aax:A
2aax:B
2ab0:A
2ab0:B
2ab2:A
2ab2:B
2ab8:A
2abb:A
2abs:A
2abw:A
2abw:B
2aby:A
2acf:A
2acf:B
2acf:C
2acf:D
2acm:A
2acm:B
2aco:A
2aco:B
2acp:X
2act:A
2acu:A
2adf:A
2adf:H
2adf:L
2adr:A
2adu:A
2ae2:A
2ae2:B
2aee:A
2aee:B
2aef:A
2aef:B
2aer:H
2aer:L
2aer:T
2aex:A
2af2:A
2af2:B
2afd:A
2afe:A
2aff:A
2aff:B
2afj:A
2aft:X
2afy:X
2ag4:A
2ag4:B
2ag5:A
2ag5:B
2ag5:C
2ag5:D
2ag6:A
2aga:A
2agd:A
2agd:B
2agd:C
2agh:A
2agh:B
2agh:C
2agl:A
2agl:B
2agl:D
2agl:H
2ags:A
2agt:A
2agw:A
2agw:B
2agw:D
2agw:H
2agy:A
2agy:B
2agy:D
2agy:H
2agz:A
2agz:B
2agz:D
2agz:H
2ah0:A
2ah0:B
2ah0:D
2ah0:H
2ah1:A
2ah1:B
2ah1:D
2ah1:H
2ah2:A
2ah5:A
2ah6:A
2ah6:B
2ah6:C
2ah7:X
2aha:A
2aha:B
2ahe:A
2ahf:A
2ahf:B
2ahg:A
2ahg:B
2ahj:A
2ahj:B
2ahj:C
2ahj:D
2ahk:A
2ahk:B
2ahl:A
2ahl:B
2ahu:A
2ahu:B
2ahu:C
2ahu:D
2ai4:A
2ai4:B
2aia:A
2aid:A
2aid:B
2aie:P
2aij:P
2aij:X
2aik:P
2aik:X
2ain:A
2ain:B
2ait:A
2aiu:A
2aiv:A
2aj0:A
2aj1:A
2aj6:A
2aj7:A
2aj7:B
2ajs:H
2ajs:L
2aju:H
2aju:L
2ajv:H
2ajv:L
2ajw:A
2ajx:H
2ajx:L
2ak0:A
2ak1:H
2ak1:L
2ak5:A
2ak5:B
2ak5:D
2aka:A
2aka:B
2aka:L
2akk:A
2akl:A
2akm:A
2akm:B
2akr:A
2akr:B
2akr:C
2akr:D
2akz:A
2akz:B
2al0:X
2al2:A
2al2:B
2al4:A
2al4:B
2al4:C
2al4:D
2al4:E
2al4:F
2al5:A
2al5:B
2al7:A
2alf:A
2ali:A
2all:X
2alw:A
2amd:A
2amd:B
2ami:A
2amj:A
2amj:B
2amj:C
2amj:D
2aml:A
2aml:B
2amm:X
2anp:A
2anv:A
2anv:B
2anw:A
2anx:A
2anx:B
2any:A
2anz:A
2ao0:A
2ao6:A
2ao6:B
2aoc:A
2aoc:B
2aoc:C
2aod:A
2aod:B
2aod:C
2aoe:A
2aoe:B
2aoe:C
2aof:A
2aof:B
2aof:C
2aog:A
2aog:B
2aog:C
2aoh:A
2aoh:B
2aoh:C
2aoi:A
2aoi:B
2aoi:C
2aoj:A
2aoj:B
2aoj:C
2aot:A
2aot:B
2ap1:A
2ap3:A
2ap8:A
2apb:A
2apf:A
2apj:A
2apj:B
2apj:C
2apj:D
2apq:A
2apr:A
2apv:A
2apx:A
2aq2:A
2aq2:B
2aq5:A
2aqd:A
2aqe:A
2aqf:A
2aqo:A
2aqo:B
2aqp:A
2aqp:B
2aqq:A
2aqq:B
2aqq:C
2aqr:A
2aqr:B
2aqr:C
2aqs:A
2aqs:B
2aqt:A
2aqt:B
2aqt:C
2aqv:A
2aqv:B
2aqz:A
2aqz:B
2ar1:A
2ar5:A
2arf:A
2ari:A
2arq:A
2arq:P
2arr:A
2arr:P
2arw:A
2as0:A
2as0:B
2as1:A
2as2:A
2as3:A
2as4:A
2as6:A
2as8:A
2as8:B
2as9:A
2as9:B
2asc:A
2ase:A
2asf:A
2ash:A
2ash:B
2ash:C
2ash:D
2asn:X
2aso:A
2asq:A
2asq:B
2asu:B
2asv:A
2asv:B
2asw:A
2asw:B
2asx:A
2asx:B
2asy:A
2asy:B
2asz:X
2at0:X
2at3:X
2atb:A
2atb:B
2ate:A
2atf:A
2atg:A
2atv:A
2au6:A
2au7:A
2au8:A
2au9:A
2auo:A
2auo:B
2aup:A
2aup:B
2auq:A
2auq:B
2auu:A
2auw:A
2auw:B
2auy:A
2auy:B
2av0:A
2av0:B
2av1:A
2av1:B
2av1:C
2av1:D
2av1:E
2av1:F
2av3:A
2av3:B
2av4:A
2avd:A
2avd:B
2avg:A
2avm:A
2avm:B
2avm:C
2avo:A
2avo:B
2avq:A
2avq:B
2avq:C
2avr:X
2avs:A
2avs:B
2avv:A
2avv:B
2avv:D
2avv:E
2avx:A
2awg:A
2awj:A
2awk:A
2awl:A
2awm:A
2awx:A
2awx:B
2ax5:A
2ax6:A
2ax7:A
2ax8:A
2axc:A
2axe:A
2axf:A
2axf:B
2axf:C
2axi:A
2axi:B
2axo:A
2axq:A
2axr:A
2axw:A
2axw:B
2aya:A
2ayr:A
2ays:A
2ayx:A
2ayy:A
2aza:A
2aza:B
2azu:A
2azu:B
2azu:C
2azu:D
2azv:A
2b00:A
2b02:A
2b06:A
2b08:A
2b08:B
2b08:C
2b0a:A
2b0f:A
2b0f:B
2b0h:A
2b0j:A
2b0p:A
2b0p:B
2b0t:A
2b0v:A
2b0y:A
2b13:A
2b13:B
2b15:A
2b15:B
2b16:A
2b16:B
2b18:A
2b19:A
2b1f:A
2b1f:B
2b1f:C
2b1f:D
2b1k:A
2b1l:A
2b1l:B
2b1o:A
2b1p:A
2b1u:A
2b1v:A
2b1v:B
2b1v:C
2b1v:D
2b1w:A
2b1y:A
2b1z:A
2b1z:B
2b1z:C
2b1z:D
2b29:A
2b2f:A
2b2h:A
2b2i:A
2b2j:A
2b2k:A
2b2k:B
2b2o:A
2b2o:B
2b2r:A
2b2r:B
2b38:A
2b3a:A
2b3b:A
2b3b:B
2b3b:C
2b3b:D
2b3b:E
2b3b:F
2b3c:A
2b3f:A
2b3f:B
2b3f:C
2b3f:D
2b3f:E
2b3f:F
2b3g:A
2b3g:B
2b3h:A
2b3i:A
2b3k:A
2b3l:A
2b3m:A
2b3n:A
2b3n:B
2b3p:A
2b3s:A
2b3s:B
2b3u:A
2b3u:B
2b3v:A
2b3w:A
2b3y:A
2b3y:B
2b44:A
2b44:B
2b49:A
2b4f:A
2b4g:A
2b4g:B
2b4g:C
2b4g:D
2b4h:A
2b4h:B
2b4n:A
2b4p:A
2b4p:B
2b4w:A
2b4y:A
2b4y:B
2b4y:C
2b4y:D
2b4z:A
2b52:A
2b54:A
2b55:A
2b58:A
2b5a:A
2b5a:B
2b5a:C
2b5a:D
2b5b:A
2b5g:A
2b5g:B
2b5h:A
2b5k:A
2b5p:A
2b5q:A
2b5r:A
2b5r:B
2b5r:C
2b5r:D
2b5w:A
2b5x:A
2b5y:A
2b5z:A
2b61:A
2b65:A
2b68:A
2b69:A
2b6d:A
2b6e:A
2b6e:B
2b6e:C
2b6e:D
2b6e:E
2b6e:F
2b6e:G
2b6e:H
2b6f:A
2b6h:A
2b6n:A
2b6o:A
2b77:A
2b77:B
2b7c:A
2b7c:B
2b7e:A
2b7k:A
2b7k:B
2b7k:C
2b7k:D
2b7r:A
2b7t:A
2b7u:A
2b7v:A
2b82:A
2b82:B
2b86:A
2b87:A
2b87:B
2b88:A
2b89:A
2b8a:A
2b8f:A
2b8g:A
2b8i:A
2b8l:A
2b8m:A
2b8u:A
2b8v:A
2b8x:A
2b8y:A
2b94:A
2b95:A
2b95:B
2b96:A
2b97:A
2b97:B
2b9a:A
2b9a:B
2b9d:A
2b9d:B
2b9e:A
2b9f:A
2b9h:A
2b9h:C
2b9k:A
2b9w:A
2b9z:A
2b9z:B
2ba2:A
2ba2:B
2ba2:C
2ba9:A
2baa:A
2baf:A
2bai:A
2bao:A
2bau:A
2bax:A
2bay:A
2bay:B
2bay:C
2bay:D
2bay:E
2bay:F
2bb4:A
2bb7:A
2bb9:A
2bb9:B
2bba:A
2bba:P
2bbb:A
2bbb:B
2bbe:A
2bbf:A
2bbg:A
2bbh:A
2bbi:A
2bbk:H
2bbk:J
2bbk:L
2bbk:M
2bbl:A
2bbm:A
2bbm:B
2bbn:A
2bbn:B
2bbp:A
2bbr:A
2bbu:A
2bbu:B
2bbx:A
2bby:A
2bc2:A
2bc2:B
2bc3:A
2bc3:B
2bc7:A
2bc8:A
2bca:A
2bcb:A
2bce:A
2bcg:G
2bcg:Y
2bch:A
2bcm:A
2bcm:B
2bcm:C
2bcn:A
2bcn:B
2bcn:C
2bd0:A
2bd0:B
2bd0:C
2bd0:D
2bd1:A
2bd1:B
2bd2:A
2bd3:A
2bd4:A
2bd5:A
2bd7:A
2bd8:A
2bd9:A
2bda:A
2bdb:A
2bdc:A
2bdg:A
2bdg:B
2bdo:A
2bdr:A
2bdr:B
2bds:A
2bdw:A
2bdw:B
2bdy:A
2bdy:B
2beg:A
2beg:B
2beg:C
2beg:D
2beg:E
2bei:A
2bei:B
2bek:A
2bek:B
2bek:C
2bek:D
2bem:A
2bem:B
2bem:C
2ben:A
2ben:B
2bep:A
2beq:A
2beq:B
2beq:C
2beq:D
2beq:E
2beq:F
2ber:A
2beu:A
2beu:B
2bev:A
2bev:B
2bew:A
2bew:B
2bex:A
2bex:B
2bex:C
2bex:D
2bey:A
2bez:C
2bez:F
2bf3:A
2bf3:B
2bf5:A
2bf5:B
2bf6:A
2bf9:A
2bfb:A
2bfb:B
2bfc:A
2bfc:B
2bfd:A
2bfd:B
2bfe:A
2bfe:B
2bff:A
2bff:B
2bfi:A
2bfl:A
2bfl:B
2bfn:A
2bfq:A
2bfw:A
2bfx:A
2bfx:B
2bfx:C
2bfx:D
2bfy:A
2bfy:B
2bfy:C
2bfy:D
2bg1:A
2bg5:A
2bg5:B
2bg5:C
2bg5:D
2bge:A
2bgf:A
2bgf:B
2bgi:A
2bgk:A
2bgk:B
2bgo:A
2bgp:A
2bgs:A
2bgv:X
2bgx:A
2bgz:A
2bh4:X
2bh5:X
2bh8:A
2bh8:B
2bhe:A
2bhg:A
2bhg:B
2bhp:A
2bhp:B
2bhq:A
2bhq:B
2bhu:A
2bhx:A
2bhx:B
2bhy:A
2bhz:A
2bi0:A
2bi1:A
2bi1:B
2bi2:A
2bi2:B
2bi3:A
2bi3:B
2bi5:A
2bi5:B
2bi6:H
2bi6:L
2bi9:A
2bi9:B
2bia:A
2bia:B
2bib:A
2bic:A
2bid:A
2bie:A
2bie:B
2big:A
2big:B
2bii:A
2bii:B
2bik:B
2bit:X
2biu:X
2biv:A
2biv:B
2biv:C
2biy:A
2bja:A
2bja:B
2bjb:A
2bjd:A
2bjd:B
2bje:A
2bje:C
2bje:E
2bje:G
2bjf:A
2bji:A
2bji:B
2bjk:A
2bjk:B
2bjn:A
2bjn:B
2bjq:A
2bjr:A
2bjr:B
2bjs:A
2bju:A
2bjv:A
2bjw:A
2bjx:A
2bk3:A
2bk3:B
2bk4:A
2bk4:B
2bk5:A
2bk5:B
2bk8:A
2bk9:A
2bka:A
2bkb:A
2bkb:B
2bkb:C
2bkb:D
2bkd:N
2bkf:A
2bkg:A
2bkg:B
2bkl:A
2bkl:B
2bkm:A
2bkm:B
2bko:A
2bkr:A
2bkr:B
2bkv:A
2bkv:B
2bkx:A
2bkx:B
2bl0:A
2bl0:B
2bl0:C
2bl6:A
2bl8:A
2bl8:B
2bl8:C
2bl9:A
2ble:A
2blf:A
2blf:B
2blh:A
2bli:A
2blj:M
2bln:A
2bln:B
2blo:A
2blp:A
2blq:A
2blr:A
2blu:A
2blv:A
2blw:A
2blx:A
2bly:A
2blz:A
2bm3:A
2bmd:A
2bme:A
2bme:B
2bme:C
2bme:D
2bmo:A
2bmo:B
2bmq:A
2bmq:B
2bmr:A
2bmr:B
2bmt:A
2bmw:A
2bn1:A
2bn1:B
2bn3:A
2bn3:B
2bn5:A
2bn5:B
2bn6:A
2bn8:A
2bni:A
2bni:B
2bni:C
2bni:D
2bnj:A
2bnm:A
2bnm:B
2bno:A
2bno:B
2bnq:A
2bnq:B
2bnq:C
2bnq:D
2bnq:E
2bnr:A
2bnr:B
2bnr:C
2bnr:D
2bnr:E
2bnu:A
2bnu:B
2bo0:A
2bo1:A
2bo4:A
2bo4:B
2bo4:C
2bo4:D
2bo4:E
2bo4:F
2bo5:A
2bo9:A
2bo9:B
2bo9:C
2bo9:D
2bod:X
2boe:X
2bof:X
2bog:X
2boi:A
2boi:B
2boj:A
2boj:B
2boj:C
2boj:D
2bok:A
2bok:L
2bon:A
2bon:B
2boo:A
2boq:A
2bou:A
2boy:A
2boy:B
2boy:C
2boy:D
2boy:E
2boy:F
2boy:G
2boy:H
2bp0:A
2bp0:B
2bp4:A
2bp6:A
2bp6:B
2bp6:C
2bp6:D
2bp8:A
2bp8:B
2bpb:A
2bpb:B
2bpd:A
2bpd:B
2bpn:A
2bpp:A
2bpq:A
2bpq:B
2bpr:A
2bpt:A
2bpt:B
2bpu:A
2bpv:A
2bpv:B
2bpy:A
2bpy:B
2bq4:A
2bq4:B
2bqa:A
2bqb:A
2bqc:A
2bqd:A
2bqe:A
2bqf:A
2bqg:A
2bqh:A
2bqi:A
2bqj:A
2bqk:A
2bql:A
2bqm:A
2bqn:A
2bqo:A
2bqp:A
2bqp:B
2bqx:A
2bqz:A
2bqz:B
2bqz:E
2bqz:F
2br6:A
2br9:A
2br9:P
2brc:A
2brf:A
2brj:A
2brj:B
2brj:C
2brr:H
2brr:L
2brr:P
2brr:X
2brr:Y
2bru:A
2bru:B
2bru:C
2bry:A
2bry:B
2brz:A
2bs2:A
2bs2:B
2bs2:C
2bs2:D
2bs2:E
2bs2:F
2bs6:A
2bs6:B
2bs6:C
2bsa:A
2bsc:A
2bsh:A
2bsh:B
2bsj:A
2bsj:B
2bsn:A
2bsp:A
2bsu:A
2bsu:B
2bsu:C
2bsu:D
2bsu:E
2bsu:F
2bsv:A
2bsv:B
2bsv:C
2bsv:D
2bsv:E
2bsv:F
2bsw:A
2bsy:A
2bt0:A
2bt0:B
2bt2:A
2bt2:B
2bt2:C
2bt2:D
2bt2:E
2bt3:A
2bt4:A
2bt4:B
2bt4:C
2bt4:D
2bt4:E
2bt4:F
2bt4:G
2bt4:H
2bt4:I
2bt4:J
2bt4:K
2bt4:L
2bt6:A
2bt6:B
2bt9:A
2bt9:B
2bt9:C
2bta:A
2btb:A
2btc:E
2btc:I
2btg:A
2bth:A
2btl:A
2btl:B
2btr:A
2bts:A
2btt:A
2btx:A
2btx:B
2bu3:A
2bu3:B
2bu4:A
2bu9:A
2bud:A
2bug:A
2bug:B
2buh:A
2buh:B
2buh:C
2buh:D
2bum:A
2bum:B
2bun:A
2buo:A
2buo:T
2bup:A
2buq:A
2buq:B
2bur:A
2bur:B
2bus:A
2but:A
2but:B
2buu:A
2buu:B
2buv:A
2buv:B
2buw:A
2buw:B
2bux:A
2bux:B
2buy:A
2buy:B
2buz:A
2buz:B
2bv0:A
2bv0:B
2bv2:A
2bv2:B
2bv4:A
2bv4:B
2bv5:A
2bv7:A
2bv9:A
2bvb:A
2bvd:A
2bvf:A
2bvf:B
2bvo:A
2bvo:B
2bvo:C
2bvp:A
2bvp:B
2bvp:C
2bvr:H
2bvr:I
2bvr:L
2bvs:H
2bvs:I
2bvs:L
2bvv:A
2bvw:A
2bvw:B
2bw0:A
2bw1:A
2bw1:B
2bw1:C
2bw1:D
2bw1:E
2bw1:F
2bw1:G
2bw1:H
2bw1:I
2bw1:J
2bw1:K
2bw1:L
2bw2:A
2bw4:A
2bw5:A
2bw8:A
2bw8:B
2bw9:M
2bwa:A
2bwa:B
2bwd:A
2bwf:A
2bwf:B
2bwh:A
2bwi:A
2bwk:A
2bwl:A
2bwm:A
2bwq:A
2bwr:A
2bwr:B
2bws:A
2bwv:A
2bwx:A
2bxt:H
2bxt:I
2bxt:L
2bxx:A
2bxx:B
2bxy:A
2bxz:A
2by0:A
2by1:A
2by2:A
2by3:A
2by5:X
2by6:X
2by7:X
2by8:X
2by9:X
2bya:X
2byc:A
2byc:B
2bye:A
2byf:A
2byg:A
2byh:A
2byi:A
2byw:A
2byw:B
2byw:C
2byw:D
2byz:A
2byz:B
2byz:C
2byz:D
2bz1:A
2bz2:A
2bz4:A
2bz4:B
2bz4:C
2bz4:D
2bz5:A
2bz5:B
2bz6:H
2bz6:L
2bz7:A
2bza:A
2bzb:A
2bzb:B
2bzc:A
2bze:A
2bzg:A
2bzh:B
2bzi:B
2bzl:A
2bzm:A
2bzt:A
2bzu:A
2bzv:A
2bzz:A
2c01:X
2c03:A
2c03:B
2c04:A
2c04:B
2c05:A
2c07:A
2c0a:A
2c0a:B
2c0a:C
2c0c:A
2c0c:B
2c0d:A
2c0d:B
2c0g:A
2c0g:B
2c0h:A
2c0n:A
2c0r:A
2c0r:B
2c0s:A
2c0x:A
2c0z:A
2c14:A
2c14:B
2c15:A
2c15:B
2c18:A
2c18:B
2c1a:A
2c1a:I
2c1d:A
2c1d:B
2c1d:C
2c1d:D
2c1d:E
2c1d:F
2c1d:G
2c1d:H
2c1e:A
2c1e:B
2c1g:A
2c1i:A
2c1l:A
2c1l:B
2c1s:A
2c1s:B
2c1u:A
2c1u:B
2c1u:C
2c1u:D
2c1v:A
2c1v:B
2c1x:A
2c1z:A
2c25:A
2c25:B
2c27:A
2c29:D
2c29:F
2c2a:A
2c2h:A
2c2h:B
2c2i:A
2c2i:B
2c2k:A
2c2k:B
2c2m:A
2c2m:B
2c2n:A
2c2n:B
2c2p:A
2c2q:A
2c2s:A
2c2s:B
2c2t:A
2c2t:B
2c2z:A
2c2z:B
2c30:A
2c31:A
2c31:B
2c34:A
2c3b:A
2c3b:B
2c3f:A
2c3i:A
2c3i:B
2c3m:A
2c3m:B
2c3n:A
2c3n:B
2c3n:C
2c3n:D
2c3q:A
2c3q:B
2c3q:C
2c3q:D
2c3s:A
2c3v:A
2c3v:B
2c3w:A
2c3w:B
2c3w:C
2c3w:D
2c3y:A
2c3y:B
2c41:A
2c41:B
2c41:C
2c41:D
2c41:E
2c41:F
2c41:G
2c41:H
2c41:I
2c41:J
2c41:K
2c41:L
2c42:A
2c42:B
2c43:A
2c46:A
2c46:B
2c46:C
2c46:D
2c49:A
2c49:B
2c4b:A
2c4b:B
2c4e:A
2c4f:H
2c4f:L
2c4f:T
2c4f:U
2c4i:A
2c4j:A
2c4j:B
2c4j:C
2c4j:D
2c4m:A
2c4m:B
2c4m:C
2c4m:D
2c4n:A
2c4o:A
2c4o:B
2c4o:C
2c4o:D
2c4w:A
2c52:A
2c52:B
2c53:A
2c54:A
2c54:B
2c55:A
2c5a:A
2c5a:B
2c5e:A
2c5e:B
2c5g:A
2c5l:A
2c5l:B
2c5l:C
2c5l:D
2c5q:A
2c5q:B
2c5q:C
2c5q:D
2c5q:E
2c5q:F
2c5z:A
2c60:A
2c61:A
2c61:B
2c65:A
2c65:B
2c67:A
2c67:B
2c68:A
2c6a:A
2c6b:A
2c6i:A
2c6k:A
2c6m:A
2c6q:A
2c6q:B
2c6q:C
2c6q:D
2c6q:E
2c6q:F
2c6q:G
2c6q:H
2c6u:A
2c6z:A
2c71:A
2c75:A
2c75:B
2c76:A
2c76:B
2c77:A
2c78:A
2c79:A
2c7g:A
2c7h:A
2c7s:A
2c7x:A
2c81:A
2c82:A
2c82:B
2c83:A
2c89:A
2c89:B
2c89:C
2c89:D
2c8a:A
2c8a:B
2c8a:C
2c8a:D
2c8b:X
2c8e:E
2c8e:F
2c8e:G
2c8h:A
2c8h:B
2c8h:C
2c8h:D
2c8m:A
2c8m:B
2c8m:C
2c8m:D
2c8o:A
2c8p:A
2c8q:A
2c8q:B
2c8r:A
2c8r:B
2c8s:A
2c8w:A
2c8w:B
2c8w:I
2c92:A
2c92:B
2c92:C
2c92:D
2c92:E
2c94:A
2c94:B
2c94:C
2c94:D
2c94:E
2c95:A
2c95:B
2c96:A
2c98:A
2c99:A
2c9h:A
2c9i:A
2c9i:B
2c9i:C
2c9i:D
2c9i:E
2c9i:F
2c9i:G
2c9i:H
2c9j:A
2c9j:B
2c9j:C
2c9j:D
2c9j:E
2c9j:F
2c9j:G
2c9j:H
2c9q:A
2c9s:A
2c9s:F
2c9u:A
2c9u:F
2c9v:A
2c9v:F
2c9w:A
2c9w:B
2c9w:C
2c9x:A
2c9x:B
2ca2:A
2ca7:A
2cak:A
2cal:A
2cap:A
2car:A
2car:B
2cay:A
2cay:B
2cb0:A
2cb0:B
2cb2:A
2cb2:B
2cb2:C
2cb2:D
2cb2:E
2cb2:F
2cb5:A
2cb5:B
2cb8:A
2cb8:B
2cb9:A
2cba:A
2cbb:A
2cbc:A
2cbd:A
2cbe:A
2cbh:A
2cbo:A
2cbp:A
2cbu:A
2cbu:B
2cbv:A
2cbv:B
2cbz:A
2cc0:A
2cc0:B
2cc6:A
2cc7:A
2cc8:A
2cc9:A
2ccb:A
2ccc:A
2cce:A
2cce:B
2ccf:A
2ccf:B
2cch:A
2cch:B
2cch:C
2cch:D
2cch:E
2cch:F
2ccj:A
2ccj:B
2ccm:A
2ccm:B
2ccn:A
2ccn:B
2cco:A
2ccq:A
2ccs:A
2ccv:A
2ccw:A
2ccx:A
2ccy:A
2ccy:B
2cd0:A
2cd0:B
2cd2:A
2cd7:A
2cd8:A
2cd8:B
2cd9:A
2cd9:B
2cdb:A
2cdb:B
2cdb:C
2cdb:D
2cdc:A
2cdc:B
2cdc:C
2cdc:D
2cdd:A
2cdd:B
2cdn:A
2cdo:A
2cdo:B
2cdo:C
2cdo:D
2cdp:A
2cdp:B
2cdp:C
2cdp:D
2cdr:A
2cdr:B
2cdu:A
2cdu:B
2cdv:A
2cdx:A
2ce0:A
2ce1:A
2ce2:X
2cef:A
2ceh:A
2cei:A
2cem:A
2cem:B
2cen:A
2cen:B
2cet:A
2cet:B
2ceu:A
2ceu:B
2ceu:C
2ceu:D
2cey:A
2cez:A
2cf7:A
2cf7:B
2cf7:C
2cf7:D
2cf7:E
2cf7:F
2cf7:G
2cf7:H
2cf7:I
2cf7:J
2cf7:K
2cf7:L
2cf8:H
2cf8:I
2cf8:L
2cf9:H
2cf9:I
2cf9:L
2cfc:A
2cfc:B
2cfc:C
2cfc:D
2cfd:A
2cfd:B
2cfe:A
2cfg:A
2cfg:B
2cfi:A
2cfj:A
2cfk:A
2cfl:A
2cfm:A
2cft:A
2cfu:A
2cfw:A
2cg0:A
2cg1:A
2cg6:A
2cg7:A
2cga:A
2cga:B
2cgh:A
2cgh:B
2cgi:A
2cgl:A
2cgq:A
2ch0:A
2ch5:A
2ch5:B
2ch5:C
2ch5:D
2chc:A
2chc:B
2chc:C
2chd:A
2che:A
2chf:A
2chh:A
2chi:A
2chl:A
2chm:A
2chn:A
2chn:B
2chn:C
2chn:D
2cho:A
2cho:B
2cho:C
2cho:D
2chs:A
2chs:B
2chs:C
2chs:D
2chs:E
2chs:F
2chs:G
2chs:H
2chs:I
2chs:J
2chs:K
2chs:L
2ci0:A
2ci1:A
2ci3:A
2ci4:A
2ci5:A
2ci5:B
2ci7:A
2ci8:A
2ci9:A
2ci9:B
2ci9:L
2ci9:M
2cia:A
2cia:L
2cib:A
2cic:A
2cie:A
2cig:A
2cih:A
2cik:A
2cik:B
2cik:C
2cin:A
2cio:A
2cip:A
2ciq:A
2cir:A
2cis:A
2cit:A
2ciu:A
2civ:A
2ciw:A
2cix:A
2ciy:A
2ciz:A
2cj0:A
2cj1:A
2cj2:A
2cj3:A
2cj3:B
2cj4:A
2cj4:B
2cj5:A
2cj7:A
2cjc:A
2cjf:A
2cjf:B
2cjf:C
2cjf:D
2cjf:E
2cjf:F
2cjf:G
2cjf:H
2cjf:I
2cjf:J
2cjf:K
2cjf:L
2cjg:A
2cjl:A
2cjl:B
2cjn:A
2cjo:A
2cjp:A
2cjp:B
2cjs:A
2cjs:B
2cjs:C
2cjt:A
2cjt:B
2cjt:C
2cjt:D
2cjx:A
2cjx:B
2cjy:A
2cjy:B
2cjz:A
2ck1:A
2ck3:A
2ck3:B
2ck3:C
2ck3:D
2ck3:E
2ck3:F
2ck3:G
2ck3:H
2ck3:I
2ck4:A
2ck5:A
2cka:A
2ckc:A
2ckf:A
2ckf:B
2ckf:C
2ckf:D
2ckf:E
2ckf:F
2cki:A
2cki:B
2ckk:A
2ckn:A
2ckr:A
2ckr:B
2cks:A
2cks:B
2cku:A
2ckx:A
2cl0:X
2cl2:A
2cl3:A
2cl4:X
2cl5:A
2cl5:B
2cl6:X
2cl7:X
2clc:X
2cld:X
2cle:A
2cle:B
2clf:A
2clf:B
2clh:A
2clh:B
2cli:A
2cli:B
2clk:A
2clk:B
2cll:A
2cll:B
2clm:A
2clm:B
2clo:A
2clo:B
2clv:A
2clv:B
2clv:C
2clv:H
2clv:M
2clv:P
2clw:A
2clw:B
2clw:C
2clw:D
2clx:A
2clz:A
2clz:B
2clz:C
2clz:H
2clz:M
2clz:P
2cm0:A
2cm2:A
2cm4:A
2cm5:A
2cm6:A
2cm6:B
2cmb:A
2cmd:A
2cmj:A
2cmj:B
2cmm:A
2cmp:A
2cmt:A
2cmw:A
2cn0:H
2cn0:I
2cn0:L
2cn3:A
2cn3:B
2cn7:A
2cne:A
2cng:A
2cnh:A
2cnj:D
2cnk:A
2cnk:B
2cnl:A
2cnl:B
2cnn:A
2cnn:B
2cno:A
2cno:B
2cnp:A
2cnp:B
2cnq:A
2cnr:A
2cnu:A
2cny:A
2cny:B
2cnz:A
2cnz:B
2co3:A
2co3:B
2co4:A
2co4:B
2co7:A
2co7:B
2co8:A
2co9:A
2coa:A
2coc:A
2cod:A
2coe:A
2cof:A
2coh:A
2coi:A
2coi:B
2cok:A
2com:A
2con:A
2coo:A
2cop:A
2cor:A
2cos:A
2cot:A
2cou:A
2cov:D
2cov:E
2cov:F
2cov:G
2cov:H
2cov:I
2cow:A
2coy:A
2coz:A
2cp0:A
2cp2:A
2cp3:A
2cp5:A
2cp6:A
2cp7:A
2cp8:A
2cp9:A
2cpb:A
2cpc:A
2cpd:A
2cpe:A
2cpf:A
2cpg:A
2cpg:B
2cpg:C
2cph:A
2cpi:A
2cpj:A
2cpl:A
2cpm:A
2cpn:A
2cpp:A
2cpr:A
2cps:A
2cpt:A
2cpw:A
2cpx:A
2cpz:A
2cq0:A
2cq1:A
2cq7:A
2cq8:A
2cq9:A
2cqa:A
2cqb:A
2cqc:A
2cqd:A
2cqe:A
2cqf:A
2cql:A
2cqm:A
2cqn:A
2cqo:A
2cqq:A
2cqr:A
2cqu:A
2cqv:A
2cqw:A
2cqx:A
2cqy:A
2cr0:A
2cr2:A
2cr3:A
2cr4:A
2cr5:A
2cr6:A
2cr7:A
2cr8:A
2cr9:A
2cra:A
2crb:A
2crc:A
2crd:A
2cre:A
2crf:A
2crg:A
2crh:A
2cri:A
2crj:A
2crl:A
2crm:A
2crn:A
2crp:A
2crq:A
2crr:A
2crs:A
2crt:A
2cru:A
2crv:A
2crw:A
2cry:A
2crz:A
2cs0:A
2cs2:A
2cs3:A
2cs4:A
2cs5:A
2cs7:A
2cs7:B
2cs7:C
2cs8:A
2csa:A
2csc:A
2csf:A
2csh:A
2csi:A
2csj:A
2csk:A
2cso:A
2csp:A
2csq:A
2css:A
2cst:A
2cst:B
2csv:A
2csw:A
2csy:A
2csz:A
2ct0:A
2ct1:A
2ct2:A
2ct3:A
2ct4:A
2ct5:A
2ct6:A
2ct7:A
2ctb:A
2ctc:A
2ctd:A
2cte:A
2ctf:A
2cth:A
2cth:B
2cti:A
2ctj:A
2ctn:A
2cto:A
2ctp:A
2ctq:A
2ctr:A
2ctt:A
2ctu:A
2ctv:A
2ctw:A
2cu1:A
2cu3:A
2cu3:B
2cu5:A
2cu5:B
2cu5:C
2cu7:A
2cu8:A
2cu9:A
2cua:A
2cua:B
2cub:A
2cuc:A
2cud:A
2cue:A
2cug:A
2cuh:A
2cui:A
2cuj:A
2cul:A
2cum:A
2cuo:A
2cuo:B
2cuo:C
2cuo:D
2cuo:E
2cuo:F
2cup:A
2cuq:A
2cur:A
2cut:A
2cuu:A
2cuz:A
2cv3:A
2cvb:A
2cvd:A
2cvd:B
2cvd:C
2cvd:D
2cve:A
2cvi:A
2cvi:B
2cvl:A
2cvl:B
2cvl:C
2cvl:D
2cvl:E
2cvl:F
2cvp:A
2cvp:B
2cvz:A
2cvz:B
2cvz:C
2cvz:D
2cw1:A
2cw2:A
2cw2:B
2cw4:A
2cw5:A
2cw5:B
2cw5:C
2cw9:A
2cwb:A
2cwc:A
2cwd:A
2cwd:B
2cwd:C
2cwd:D
2cwf:A
2cwf:B
2cwh:A
2cwh:B
2cwi:A
2cwi:B
2cwk:A
2cwk:B
2cwl:A
2cwl:B
2cwm:A
2cwm:D
2cwq:A
2cwq:B
2cwq:C
2cwr:A
2cws:A
2cwt:A
2cwt:B
2cwu:A
2cwu:B
2cwv:A
2cwv:B
2cwy:A
2cwz:A
2cwz:B
2cwz:C
2cwz:D
2cx0:A
2cx1:A
2cx5:A
2cx5:B
2cx5:C
2cx5:D
2cx7:A
2cx7:B
2cxa:A
2cxb:A
2cxb:B
2cxi:A
2cxi:B
2cxi:C
2cxj:A
2cxj:B
2cxk:A
2cxk:B
2cxk:C
2cxk:D
2cxk:E
2cxn:A
2cxn:B
2cxo:A
2cxo:B
2cxp:A
2cxp:B
2cxq:A
2cxq:B
2cxr:A
2cxr:B
2cxs:A
2cxs:B
2cxt:A
2cxt:B
2cxu:A
2cxu:B
2cxv:A
2cxx:A
2cxx:B
2cxx:C
2cy0:A
2cy0:B
2cy3:A
2cy4:A
2cy5:A
2cy7:A
2cyb:A
2cyb:B
2cye:A
2cye:B
2cye:C
2cye:D
2cyf:A
2cyf:C
2cyg:A
2cyh:A
2cyj:A
2cyk:A
2cyp:A
2cyu:A
2cyz:A
2cyz:B
2cz0:A
2cz0:B
2cz1:A
2cz1:B
2cz2:A
2cz4:A
2cz4:B
2cz4:C
2cz5:A
2cz5:B
2cz6:A
2cz6:B
2cz7:A
2cz7:B
2cz8:A
2cz8:B
2cz8:C
2cz8:D
2cz8:E
2cz8:F
2cz8:G
2cz8:H
2cz9:A
2czd:A
2czd:B
2cze:A
2cze:B
2czf:A
2czf:B
2czl:A
2czn:A
2czo:A
2czp:A
2czq:A
2czq:B
2czs:A
2czs:B
2czw:A
2czy:A
2czy:B
2d02:A
2d09:A
2d0d:A
2d0k:A
2d0k:B
2d0n:A
2d0n:B
2d0n:C
2d0n:D
2d0q:A
2d0q:B
2d1g:A
2d1g:B
2d1l:A
2d1l:B
2d1r:A
2d1s:A
2d1t:A
2d1u:A
2d1w:A
2d1w:B
2d1x:A
2d1x:B
2d1x:C
2d1x:D
2d1x:P
2d1x:Q
2d1y:A
2d1y:B
2d1y:C
2d1y:D
2d2g:A
2d2h:A
2d2j:A
2d37:A
2d39:A
2d39:B
2d39:C
2d3h:A
2d3h:B
2d3h:C
2d3h:D
2d3h:E
2d3h:F
2d3j:A
2d3m:A
2d3m:B
2d3v:A
2d46:A
2d48:A
2d49:A
2d4f:A
2d4l:A
2d4m:A
2d4n:A
2d4o:A
2d4u:A
2d4u:B
2d4x:A
2d51:A
2d51:B
2d52:A
2d52:B
2d5b:A
2d5d:A
2d5d:B
2d5f:A
2d5f:B
2d5k:A
2d5k:B
2d5k:C
2d5k:D
2d5u:A
2d5w:A
2d5w:B
2d5w:C
2d5w:D
2d5y:A
2d68:A
2d68:B
2d6m:A
2d6m:B
2d6o:X
2d73:A
2d73:B
2d7c:A
2d7c:B
2d7c:C
2d7c:D
2d7j:A
2d7m:A
2d7n:A
2d7o:A
2d7p:A
2d7q:A
2d7v:A
2d7v:B
2d81:A
2d82:A
2d85:A
2d86:A
2d87:A
2d88:A
2d89:A
2d8b:A
2d8c:A
2d8h:A
2d8i:A
2d8j:A
2d8k:A
2d8q:A
2d8r:A
2d8s:A
2d8t:A
2d8u:A
2d8v:A
2d8x:A
2d8y:A
2d8z:A
2d90:A
2d92:A
2d93:A
2d96:A
2d99:A
2d9a:A
2d9b:A
2d9c:A
2d9d:A
2d9e:A
2d9f:A
2d9g:A
2d9i:A
2d9j:A
2d9k:A
2d9l:A
2d9s:A
2d9s:B
2d9t:A
2d9u:A
2d9v:A
2d9w:A
2d9x:A
2d9y:A
2d9z:A
2da0:A
2da1:A
2da2:A
2da3:A
2da4:A
2da9:A
2dad:A
2dae:A
2daf:A
2dag:A
2dah:A
2dai:A
2daj:A
2dak:A
2dal:A
2dam:A
2dan:A
2daq:A
2dar:A
2das:A
2dat:A
2dav:A
2daw:A
2dax:A
2day:A
2daz:A
2db5:A
2db6:A
2db7:A
2db7:B
2db8:A
2db9:A
2dba:A
2dbc:A
2dbd:A
2dbf:A
2dbg:A
2dbh:A
2dbj:A
2dbk:A
2dbm:A
2dbn:A
2dbq:A
2dbu:A
2dbu:B
2dbu:C
2dbu:D
2dbw:A
2dbw:B
2dbw:C
2dbw:D
2dbx:A
2dbx:B
2dbx:C
2dbx:D
2dby:A
2dc2:A
2dc3:A
2dc3:B
2dc5:A
2dc5:B
2dce:A
2dcf:A
2dci:A
2dco:A
2dcp:A
2dcq:A
2dcr:A
2dcx:A
2dcz:A
2dcz:B
2dd6:A
2dd7:A
2dd7:B
2ddc:A
2ddc:B
2ddd:A
2ddd:B
2dde:A
2ddf:A
2ddf:B
2ddi:A
2ddj:A
2ddl:A
2ddx:A
2de3:A
2de3:B
2de4:A
2de4:B
2de5:A
2de5:B
2de5:C
2de5:D
2de5:E
2de5:F
2de6:A
2de6:B
2de6:C
2de6:D
2de6:E
2de6:F
2deb:A
2deb:B
2den:A
2den:B
2dep:A
2dep:B
2deq:A
2deq:B
2df6:A
2df6:B
2df6:C
2df6:D
2dfb:A
2dfc:A
2dfd:A
2dfd:B
2dfd:C
2dfd:D
2dfx:E
2dfx:I
2dfy:C
2dfy:X
2dg1:A
2dg1:B
2dg1:C
2dg1:D
2dg1:E
2dg1:F
2dg4:A
2dg5:A
2dg5:B
2dg5:C
2dg5:D
2dg9:A
2dga:A
2dgk:A
2dgk:B
2dgk:C
2dgk:D
2dgk:E
2dgk:F
2dgy:A
2dh0:A
2dh0:B
2dh4:A
2dh4:B
2dhi:A
2dhj:A
2dhk:A
2dhm:A
2dho:A
2dhy:A
2dhz:A
2di0:A
2di2:A
2di7:A
2di8:A
2di9:A
2dia:A
2dib:A
2dic:A
2did:A
2dif:A
2dii:A
2dil:A
2dio:A
2dio:B
2dio:C
2dip:A
2diy:A
2diz:A
2dj0:A
2dj1:A
2dj2:A
2dj3:A
2dj4:A
2dj7:A
2dj8:A
2dja:A
2djb:A
2dji:A
2djj:A
2djk:A
2djl:A
2djl:B
2djm:A
2djn:A
2djp:A
2djq:A
2djr:A
2djs:A
2djt:A
2dju:A
2djv:A
2djx:A
2djx:B
2djy:A
2djy:B
2djz:A
2djz:B
2dk1:A
2dk2:A
2dk3:A
2dk4:A
2dk5:A
2dk6:A
2dk7:A
2dk8:A
2dk9:A
2dkk:A
2dkl:A
2dkm:A
2dko:A
2dko:B
2dkp:A
2dkq:A
2dkr:A
2dks:A
2dkt:A
2dku:A
2dkw:A
2dkx:A
2dky:A
2dkz:A
2dl0:A
2dl1:A
2dl3:A
2dl4:A
2dl5:A
2dl6:A
2dl7:A
2dl8:A
2dl9:A
2dlb:A
2dlb:B
2dle:A
2dlf:H
2dlf:L
2dlg:A
2dlh:A
2dll:A
2dlm:A
2dlo:A
2dlp:A
2dlq:A
2dlr:A
2dls:A
2dlt:A
2dlu:A
2dlv:A
2dlw:A
2dlx:A
2dly:A
2dlz:A
2dm0:A
2dm1:A
2dm2:A
2dm3:A
2dm4:A
2dm5:A
2dm7:A
2dm8:A
2dmb:A
2dmc:A
2dmd:A
2dme:A
2dmf:A
2dmg:A
2dmh:A
2dmi:A
2dmj:A
2dmk:A
2dml:A
2dmm:A
2dmn:A
2dmo:A
2dmv:A
2dmw:A
2dmx:A
2dmz:A
2dn0:A
2dn4:A
2dn5:A
2dn6:A
2dn7:A
2dn8:A
2dn9:A
2dnc:A
2dne:A
2dnf:A
2dng:A
2dnl:A
2dnp:A
2dnt:A
2dnu:A
2dnv:A
2dnw:A
2dnx:A
2do1:A
2do3:A
2do4:A
2do5:A
2do6:A
2do6:B
2do7:A
2do8:A
2do9:A
2doa:A
2doc:A
2dod:A
2doe:A
2dof:A
2dok:A
2dok:B
2dos:A
2dp9:A
2dpf:A
2dpf:B
2dpf:C
2dpf:D
2dpo:A
2dpq:A
2dpr:A
2dpr:B
2dpx:A
2dpx:B
2dqa:A
2dqa:B
2dqc:H
2dqc:L
2dqc:Y
2dqd:H
2dqd:L
2dqd:Y
2dqe:H
2dqe:L
2dqe:Y
2dqj:H
2dqj:L
2dqj:Y
2dqk:A
2dqt:H
2dqt:L
2dqu:H
2dqu:L
2drc:A
2drc:B
2drk:A
2drk:B
2drm:A
2drm:B
2drm:C
2drm:D
2drm:E
2drm:G
2drn:A
2drn:B
2drn:C
2dro:A
2drr:A
2drt:A
2drt:B
2drt:C
2drx:A
2drx:B
2drx:C
2dry:A
2dry:B
2ds0:A
2ds0:B
2ds4:A
2dsk:A
2dsk:B
2dsl:A
2dsl:B
2dsm:A
2dsm:B
2dsy:A
2dsy:B
2dsy:C
2dsy:D
2dt8:A
2dtc:A
2dtc:B
2dte:A
2dte:B
2dtj:A
2dtj:B
2dto:A
2dto:B
2dtx:A
2dtx:B
2due:A
2duf:A
2dug:A
2duh:A
2dui:A
2duj:A
2duj:P
2dul:A
2dun:A
2duo:A
2duo:B
2duq:A
2duq:B
2dur:A
2dur:B
2duw:A
2dux:A
2duy:A
2duz:A
2dv0:A
2dv1:A
2dv1:B
2dv3:A
2dv3:B
2dve:A
2dve:B
2dvh:A
2dvj:A
2dvv:A
2dw3:A
2dws:A
2dwt:A
2dwv:A
2dwv:B
2dww:A
2dx2:A
2dx3:A
2dx4:A
2dx6:A
2dx6:B
2dxa:A
2dxc:A
2dxc:B
2dxc:C
2dxc:D
2dxc:E
2dxc:F
2dxc:G
2dxc:H
2dxc:I
2dxc:J
2dxc:K
2dxc:L
2dxd:A
2dxd:B
2dxe:A
2dxe:B
2dxf:A
2dxf:B
2dxq:A
2dxq:B
2dxt:A
2dxt:B
2dxu:A
2dxu:B
2dxv:A
2dxv:B
2dxw:A
2dxw:B
2dxx:A
2dxx:B
2dy0:A
2dy0:B
2dya:A
2dya:B
2dyf:A
2dyf:B
2dyh:A
2dyh:B
2dyo:A
2dyo:B
2dyr:A
2dyr:B
2dyr:C
2dyr:D
2dyr:E
2dyr:F
2dyr:G
2dyr:H
2dyr:I
2dyr:J
2dyr:K
2dyr:L
2dyr:M
2dyr:N
2dyr:O
2dyr:P
2dyr:Q
2dyr:R
2dyr:S
2dyr:T
2dyr:U
2dyr:V
2dyr:W
2dyr:X
2dyr:Y
2dyr:Z
2dz9:A
2dz9:B
2dzc:A
2dzc:B
2dzi:A
2dzj:A
2dzk:A
2dzl:A
2dzq:A
2dzr:A
2e01:A
2e07:A
2e07:B
2e0g:A
2e0j:A
2e0j:B
2e0l:A
2e0l:B
2e0m:A
2e0m:B
2e0x:A
2e0x:B
2e0x:C
2e0x:D
2e10:A
2e10:B
2e11:A
2e11:B
2e11:C
2e11:D
2e15:A
2e15:B
2e17:A
2e17:B
2e19:A
2e1h:A
2e1h:B
2e1n:A
2e1n:B
2e1o:A
2e1v:A
2e1v:B
2e1x:A
2e29:A
2e2n:A
2e2n:B
2e2o:A
2e2s:A
2e2w:A
2e30:A
2e30:B
2e39:A
2e3a:A
2e3b:A
2e3d:A
2e3d:B
2e3d:C
2e3d:D
2e3h:A
2e3l:A
2e3v:A
2e3v:B
2e3v:C
2e3y:A
2e3y:B
2e3z:A
2e3z:B
2e40:A
2e40:B
2e41:A
2e41:B
2e45:A
2e4h:A
2e4h:B
2e4j:A
2e4m:A
2e4m:B
2e4m:C
2e4n:A
2e4n:B
2e54:A
2e5f:A
2e5f:B
2e5g:A
2e5h:A
2e5i:A
2e5j:A
2e5k:A
2e5n:A
2e5p:A
2e5q:A
2e5s:A
2e5t:A
2e5u:A
2e5y:A
2e5y:B
2e61:A
2e63:A
2e64:A
2e64:B
2e65:A
2e65:B
2e6i:A
2e6j:A
2e6n:A
2e6o:A
2e6p:A
2e6q:A
2e6s:A
2e6u:X
2e6y:A
2e6y:B
2e6z:A
2e70:A
2e71:A
2e72:A
2e7b:A
2e7c:A
2e7e:A
2e7g:A
2e7h:A
2e7m:A
2e7r:A
2e7r:B
2e7u:A
2e7v:A
2e7z:A
2e80:A
2e8d:A
2e8d:B
2e8d:C
2e8d:D
2e8m:A
2e8o:A
2e8p:A
2e8v:A
2e8v:B
2e98:A
2e98:B
2e9g:A
2e9i:A
2e9j:A
2e9k:A
2e9y:A
2e9y:B
2ea3:A
2ea5:A
2ea6:A
2eab:A
2eab:B
2ead:A
2ead:B
2eae:A
2eam:A
2ean:A
2eao:A
2eaq:A
2eay:A
2eay:B
2eb4:A
2eb4:B
2eb4:C
2eb4:D
2eb4:E
2eb5:A
2eb5:B
2eb5:C
2eb5:D
2eb5:E
2eb6:A
2eb6:B
2eb6:C
2eb6:D
2eb6:E
2eb8:A
2eb9:A
2ebe:A
2ebe:B
2ebf:X
2ebg:A
2ebg:B
2ebj:A
2ebj:B
2ebk:A
2ebm:A
2ebo:A
2ebo:B
2ebo:C
2ebp:A
2ebq:A
2ebr:A
2ebu:A
2ebv:A
2ebw:A
2ec1:A
2ecb:A
2ech:A
2ecj:A
2ecl:A
2ecm:A
2ecn:A
2ed2:A
2edf:A
2edg:A
2edh:A
2edi:A
2edj:A
2edk:A
2edl:A
2edn:A
2edo:A
2edp:A
2edq:A
2edr:A
2edt:A
2edu:A
2edv:A
2edw:A
2edx:A
2edy:A
2ee0:A
2ee1:A
2ee2:A
2ee3:A
2ee4:A
2ee5:A
2ee6:A
2ee7:A
2ee8:A
2ee9:A
2eea:A
2eeb:A
2eec:A
2eed:A
2eee:A
2eef:A
2eeg:A
2eeh:A
2eel:A
2een:A
2een:B
2efi:A
2efv:A
2efz:A
2eg6:A
2eg6:B
2ega:A
2egb:A
2egb:B
2egc:A
2ege:A
2egj:A
2egj:B
2egl:A
2egl:B
2egm:A
2ego:A
2ego:B
2egp:A
2egq:A
2egr:A
2egr:B
2egs:A
2egs:B
2egu:A
2egx:A
2egx:C
2egz:A
2egz:C
2eh0:A
2eh3:A
2ehh:A
2ehh:C
2ehh:D
2ehh:E
2ehq:A
2ehq:B
2eie:A
2eif:A
2eij:A
2eij:B
2eij:C
2eij:D
2eij:E
2eij:F
2eij:G
2eij:H
2eij:I
2eij:J
2eij:K
2eij:L
2eij:M
2eij:N
2eij:O
2eij:P
2eij:Q
2eij:R
2eij:S
2eij:T
2eij:U
2eij:V
2eij:W
2eij:X
2eij:Y
2eij:Z
2eix:A
2eix:B
2ejn:A
2ejn:B
2eke:A
2eke:B
2eke:C
2eke:D
2ekt:A
2eku:A
2end:A
2eng:A
2eot:A
2er7:E
2er7:I
2era:A
2erb:A
2erb:B
2erf:A
2eri:A
2erl:A
2erm:B
2ers:A
2erw:A
2erx:A
2erx:B
2ery:A
2ery:B
2es3:A
2es3:B
2es4:A
2es4:B
2es4:D
2es4:E
2es6:A
2esa:A
2esk:A
2esl:A
2esl:B
2esl:C
2esl:D
2esl:E
2esl:F
2esl:I
2esl:J
2esl:K
2esl:L
2esl:M
2esl:N
2eso:A
2esp:A
2esq:A
2esr:A
2esr:B
2ess:A
2esu:A
2esx:A
2esy:A
2esz:A
2et1:A
2et7:A
2etb:A
2ete:A
2ete:B
2etg:A
2etg:B
2eti:A
2etj:A
2ett:A
2etv:A
2etv:B
2etx:A
2etx:B
2etz:A
2etz:B
2eu0:A
2eu0:B
2eu2:A
2eu3:A
2eu7:X
2eu8:A
2eu8:B
2eu9:A
2eug:A
2euk:A
2eun:A
2euo:A
2eup:A
2euq:A
2eur:A
2eus:A
2eut:A
2euu:A
2ev0:A
2ev0:B
2ev1:A
2ev1:B
2ev6:A
2ev6:B
2ev8:A
2ev9:A
2ev9:B
2evb:A
2evc:A
2eve:A
2evk:A
2evm:A
2evn:A
2evo:A
2evo:B
2evp:A
2evq:A
2evr:A
2evt:A
2evw:X
2ew0:A
2ew3:A
2ew4:A
2ew9:A
2ewb:A
2ewf:A
2ewh:A
2ewi:A
2ewk:A
2ewl:A
2ewr:A
2ewu:A
2ex0:A
2ex0:B
2ex2:A
2ex4:A
2ex4:B
2ex6:A
2ex8:A
2ex9:A
2exa:A
2exb:A
2exd:A
2exg:A
2exh:A
2exh:B
2exh:C
2exh:D
2exm:A
2exn:A
2exo:A
2exr:A
2exv:A
2exv:C
2exz:A
2ey1:A
2ey2:A
2ey6:A
2eya:A
2eyb:A
2eyc:A
2eyd:A
2eyf:A
2eyh:A
2eyi:A
2eyj:A
2eyl:A
2eym:A
2eyn:A
2eyo:A
2eyp:A
2eyu:A
2eyu:B
2eyv:A
2eyw:A
2eyx:A
2eyy:A
2eyz:A
2ez1:A
2ez1:B
2ez2:A
2ez2:B
2ez5:P
2ez5:W
2ez8:A
2ez8:B
2ez9:A
2ez9:B
2eza:A
2ezb:A
2ezc:A
2ezm:A
2ezn:A
2ezo:A
2ezo:B
2ezo:C
2ezp:A
2ezp:B
2ezp:C
2ezq:A
2ezq:B
2ezq:C
2ezr:A
2ezr:B
2ezr:C
2ezs:A
2ezs:B
2ezs:C
2ezw:A
2ezw:B
2f01:A
2f01:B
2f02:A
2f02:B
2f05:A
2f09:A
2f0a:A
2f0a:B
2f0a:C
2f0a:D
2f0c:A
2f0c:B
2f0c:C
2f0e:A
2f0g:A
2f0i:A
2f0j:A
2f0k:A
2f0l:A
2f0n:A
2f0o:A
2f0q:A
2f0s:A
2f0t:A
2f0u:A
2f14:A
2f18:A
2f1a:A
2f1b:A
2f1e:A
2f1f:A
2f1f:B
2f1g:A
2f1g:B
2f1k:A
2f1k:B
2f1k:C
2f1k:D
2f1n:A
2f1s:A
2f1w:A
2f1y:A
2f21:A
2f22:A
2f22:B
2f23:A
2f23:B
2f24:A
2f25:A
2f25:B
2f26:A
2f28:A
2f2b:A
2f2d:A
2f2h:A
2f2h:B
2f2h:C
2f2h:D
2f2h:E
2f2h:F
2f2i:A
2f2j:A
2f2k:A
2f2n:A
2f2q:A
2f2t:A
2f2t:B
2f2v:A
2f2w:A
2f2x:A
2f30:A
2f32:A
2f33:A
2f34:A
2f34:B
2f35:A
2f35:B
2f37:A
2f37:B
2f3a:A
2f3b:A
2f3d:A
2f3i:A
2f3j:A
2f3k:A
2f3k:B
2f3p:A
2f3q:A
2f3s:A
2f3u:A
2f3v:A
2f3w:A
2f3y:A
2f3y:B
2f3z:A
2f3z:B
2f40:A
2f46:A
2f46:B
2f47:A
2f49:A
2f49:B
2f49:C
2f4a:A
2f4f:A
2f4f:B
2f4g:A
2f4j:A
2f4k:A
2f4m:A
2f4m:B
2f4p:A
2f4p:B
2f4p:C
2f4p:D
2f4q:A
2f51:A
2f51:B
2f56:A
2f56:B
2f56:C
2f57:A
2f57:B
2f5d:A
2f5d:B
2f5g:A
2f5g:B
2f5h:A
2f5m:A
2f5m:B
2f5m:C
2f5t:X
2f5v:A
2f5x:A
2f5x:B
2f5x:C
2f60:K
2f62:A
2f62:B
2f63:A
2f64:A
2f64:B
2f65:A
2f67:A
2f67:B
2f68:X
2f69:A
2f69:B
2f6c:A
2f6d:A
2f6e:A
2f6g:A
2f6g:B
2f6l:A
2f6l:B
2f6q:A
2f6q:B
2f6q:C
2f6r:A
2f6t:A
2f6u:A
2f6u:B
2f6v:A
2f6z:A
2f71:A
2f76:X
2f77:X
2f7a:A
2f7a:B
2f7b:A
2f7d:A
2f7i:A
2f7i:B
2f7o:A
2f7p:A
2f7q:A
2f7r:A
2f7v:A
2f7w:A
2f7w:B
2f7w:C
2f7x:E
2f7x:I
2f80:A
2f80:B
2f81:A
2f81:B
2f8a:A
2f8a:B
2f8b:A
2f8b:B
2f8g:A
2f8g:B
2f8h:A
2f8i:A
2f8i:B
2f8o:A
2f8o:B
2f8p:A
2f8y:A
2f8y:B
2f91:A
2f91:B
2f94:F
2f99:A
2f99:B
2f99:C
2f99:D
2f9f:A
2f9h:A
2f9h:B
2f9i:A
2f9i:B
2f9i:C
2f9i:D
2f9l:A
2f9m:A
2f9n:A
2f9n:B
2f9n:C
2f9n:D
2f9r:A
2f9r:B
2f9r:C
2f9r:D
2f9s:A
2f9s:B
2f9w:A
2f9w:B
2fa1:A
2fa1:B
2fa5:A
2fa5:B
2fa8:A
2fa8:B
2fa8:C
2fa8:D
2fac:A
2fac:B
2fad:A
2fad:B
2fae:A
2fae:B
2faf:A
2faf:B
2fal:A
2fao:A
2fao:B
2faq:A
2faq:B
2far:A
2far:B
2fat:H
2fat:L
2fav:A
2fav:B
2fav:C
2faw:A
2faw:B
2fax:A
2fb4:H
2fb4:L
2fb5:A
2fb5:B
2fb5:C
2fb6:A
2fb7:A
2fb9:A
2fba:A
2fbb:A
2fbd:A
2fbd:B
2fbh:A
2fbj:H
2fbj:L
2fbl:A
2fbl:B
2fbn:A
2fbn:B
2fbo:J
2fbq:A
2fbr:A
2fbr:B
2fbs:N
2fbu:H
2fc6:A
2fcb:A
2fcd:A
2fce:A
2fcf:A
2fcg:F
2fci:A
2fci:B
2fcj:A
2fcj:B
2fcj:C
2fck:A
2fcl:A
2fco:A
2fco:B
2fcr:A
2fcs:A
2fcs:B
2fct:A
2fct:B
2fcu:A
2fcu:B
2fcv:A
2fcv:B
2fcw:A
2fcw:B
2fd2:A
2fd4:A
2fd5:A
2fd6:A
2fd6:H
2fd6:L
2fd6:U
2fd7:A
2fd9:A
2fdd:A
2fdd:B
2fdn:A
2fds:A
2fds:B
2fdu:A
2fdu:B
2fdu:C
2fdu:D
2fdv:A
2fdv:B
2fdv:C
2fdv:D
2fdx:A
2fdy:A
2fdy:B
2fdy:C
2fdy:D
2fe0:A
2fe5:A
2fe6:A
2fe8:A
2fe8:B
2fe8:C
2feb:A
2fef:A
2fef:B
2fef:C
2fei:A
2fej:A
2fek:A
2fem:A
2fer:A
2feu:A
2feu:B
2few:A
2few:B
2fex:A
2fex:B
2fex:C
2ff4:A
2ff4:B
2ff4:E
2ff4:F
2ff7:A
2ffa:A
2ffb:A
2ffc:A
2ffk:A
2ffk:B
2ffn:A
2ffq:A
2fft:A
2ffu:A
2ffu:P
2ffw:A
2ffx:J
2ffy:A
2ffy:B
2fg0:A
2fg0:B
2fg1:A
2fgb:A
2fgf:A
2fgo:A
2fgq:X
2fgr:A
2fgr:B
2fgv:A
2fgv:B
2fgx:A
2fgz:A
2fh0:A
2fh1:A
2fh1:B
2fh1:C
2fh6:A
2fh8:A
2fha:A
2fhb:A
2fhc:A
2fhf:A
2fhl:A
2fhl:B
2fhm:A
2fhn:X
2fhn:Y
2fhp:A
2fhp:B
2fhq:A
2fhq:B
2fht:A
2fhw:A
2fhw:B
2fhx:A
2fhx:B
2fhz:A
2fhz:B
2fi1:A
2fi2:A
2fi2:B
2fi3:E
2fi3:I
2fi4:E
2fi4:I
2fi5:E
2fi5:I
2fi9:A
2fic:A
2fic:B
2fik:A
2fik:B
2fim:A
2fim:B
2fin:A
2fin:B
2fit:A
2fj3:A
2fj4:A
2fj5:A
2fj6:A
2fj8:A
2fj9:A
2fjb:A
2fjb:B
2fjb:C
2fjb:D
2fjd:A
2fjd:B
2fjd:C
2fjd:D
2fje:A
2fje:B
2fje:C
2fje:D
2fjl:A
2fjr:A
2fjr:B
2fjs:A
2fjs:B
2fjs:C
2fjt:A
2fjt:B
2fjz:A
2fk1:A
2fk2:A
2fk4:A
2fk5:A
2fk5:B
2fk9:A
2fke:A
2fki:A
2fkk:A
2fkm:X
2fko:A
2fkx:A
2fl4:A
2fl7:A
2fla:A
2flb:H
2flb:L
2flb:T
2fle:A
2fle:B
2flg:A
2flh:A
2flh:B
2flh:C
2flh:D
2fli:A
2fli:B
2fli:C
2fli:D
2fli:E
2fli:F
2fli:G
2fli:H
2fli:I
2fli:J
2fli:K
2fli:L
2flj:A
2flm:A
2flm:B
2flu:P
2flu:X
2flv:A
2fly:A
2fm4:A
2fm6:A
2fm6:B
2fma:A
2fmb:A
2fmc:A
2fmd:A
2fmg:A
2fmj:A
2fmm:A
2fmm:B
2fmm:C
2fmm:D
2fmm:E
2fmx:A
2fmx:B
2fmz:A
2fn0:A
2fn0:B
2fn2:A
2fn3:A
2fn4:A
2fn5:A
2fn9:A
2fn9:B
2fnb:A
2fnc:A
2fne:A
2fne:B
2fne:C
2fnf:X
2fnj:A
2fnj:B
2fnj:C
2fnk:A
2fnm:A
2fnn:A
2fns:A
2fns:B
2fns:P
2fnt:A
2fnt:B
2fnt:P
2fnu:A
2fnu:B
2fnw:A
2fnw:B
2fo3:A
2fo8:A
2foa:A
2fob:A
2fog:A
2foh:A
2foj:A
2foj:B
2fom:A
2fom:B
2foq:A
2fos:A
2fou:A
2fov:A
2fow:A
2fox:A
2foy:A
2foy:B
2foz:A
2fp1:A
2fp1:B
2fp2:A
2fp2:B
2fp7:A
2fp7:B
2fpe:A
2fpe:B
2fpe:C
2fpe:D
2fpe:E
2fpe:F
2fpe:G
2fpe:H
2fpq:A
2fpr:A
2fpr:B
2fpu:A
2fpu:B
2fpv:A
2fpw:A
2fpw:B
2fpx:A
2fpx:B
2fq0:A
2fq2:A
2fq3:A
2fq4:A
2fq5:A
2fq6:A
2fq6:B
2fq8:A
2fq9:A
2fq9:B
2fqa:A
2fqc:A
2fqe:A
2fqh:A
2fqi:A
2fqo:A
2fqp:A
2fqp:B
2fqp:C
2fqp:D
2fqt:A
2fqw:A
2fqx:A
2fqy:A
2fr0:A
2fr1:A
2fr2:A
2fr3:A
2fr5:A
2fr5:B
2fr5:C
2fr5:D
2fr9:A
2fra:A
2fra:B
2frb:A
2frc:A
2fre:A
2fre:B
2frf:A
2frg:P
2fri:X
2frj:X
2frk:X
2frq:A
2frq:B
2frs:A
2frs:B
2frw:A
2fry:A
2fs1:A
2fs5:A
2fs5:B
2fs6:A
2fs6:B
2fs7:A
2fs7:B
2fsa:A
2fsa:B
2fsa:C
2fsa:P
2fsj:A
2fsl:X
2fsm:X
2fso:X
2fsp:A
2fsq:A
2fsr:A
2fss:A
2fss:B
2fss:C
2fss:D
2fst:X
2fsu:A
2fsx:A
2ft0:A
2ft0:B
2ft2:A
2ft2:B
2ft6:A
2ft7:A
2ft8:A
2fta:A
2fta:B
2fta:C
2fta:D
2ftl:E
2ftl:I
2ftm:A
2ftm:B
2ftn:A
2ftq:A
2ftr:A
2ftr:B
2ftu:A
2ftx:A
2ftx:B
2ftz:A
2fu0:A
2fu7:A
2fu7:B
2fu8:A
2fu8:B
2fu9:A
2fu9:B
2fud:A
2fud:B
2fue:A
2fuh:A
2fuh:B
2fui:A
2fuj:A
2fuk:A
2ful:A
2ful:B
2ful:C
2ful:D
2ful:E
2ful:F
2fup:A
2fur:A
2fur:B
2fuu:A
2fuu:B
2fuw:A
2fuw:B
2fuw:C
2fuw:D
2fuw:E
2fuw:F
2fuz:A
2fv0:A
2fv0:B
2fv1:A
2fv1:B
2fv4:A
2fv4:B
2fv6:A
2fv8:A
2fva:A
2fvd:A
2fve:A
2fvf:A
2fvh:A
2fvh:B
2fvh:C
2fvj:A
2fvj:B
2fvn:A
2fvt:A
2fvv:A
2fvx:A
2fvy:A
2fw0:A
2fw6:A
2fw6:B
2fw7:A
2fw7:B
2fw8:A
2fw8:B
2fw9:A
2fw9:B
2fwa:A
2fwa:B
2fwe:A
2fwf:A
2fwg:A
2fwh:A
2fwi:A
2fwi:B
2fwj:A
2fwj:B
2fwl:A
2fwl:B
2fwn:A
2fwp:A
2fwp:B
2fwq:A
2fws:A
2fwt:A
2fwu:A
2fwv:A
2fx2:A
2fx4:A
2fx5:A
2fx6:A
2fx7:H
2fx7:L
2fx7:P
2fxd:A
2fxd:B
2fxe:A
2fxe:B
2fxh:A
2fxh:B
2fxi:A
2fxj:A
2fxj:B
2fxl:A
2fxp:A
2fxp:B
2fxp:C
2fxu:A
2fxy:A
2fxz:A
2fy6:A
2fy7:A
2fy9:A
2fy9:B
2fya:A
2fyb:A
2fyf:A
2fyf:B
2fyg:A
2fyh:A
2fyj:A
2fyk:A
2fyk:B
2fyl:A
2fyl:B
2fym:A
2fym:B
2fym:C
2fym:D
2fym:E
2fym:F
2fyp:A
2fyp:B
2fyq:A
2fyv:A
2fyx:A
2fyx:B
2fyy:A
2fyy:B
2fz0:A
2fz3:A
2fz3:B
2fz3:C
2fz5:A
2fz8:A
2fz9:A
2fzb:A
2fzd:A
2fze:A
2fze:B
2fzi:A
2fzp:A
2fzs:A
2fzs:B
2fzs:C
2fzs:D
2fzs:E
2fzs:F
2fzs:G
2fzs:H
2fzs:I
2fzs:J
2fzs:K
2fzs:L
2fzs:M
2fzs:N
2fzu:A
2fzv:A
2fzv:B
2fzv:C
2fzv:D
2fzw:A
2fzw:B
2g0c:A
2g0i:A
2g0i:B
2g0k:A
2g0l:A
2g0n:A
2g0n:B
2g0q:A
2g0r:A
2g0s:A
2g0u:A
2g0v:A
2g0w:A
2g0w:B
2g0x:A
2g0z:A
2g10:A
2g11:A
2g12:A
2g13:A
2g14:A
2g19:A
2g1d:A
2g1e:A
2g1h:A
2g1k:A
2g1t:A
2g1t:B
2g1t:C
2g1t:D
2g1t:E
2g1t:F
2g1t:G
2g1t:H
2g1u:A
2g24:A
2g24:B
2g28:A
2g28:B
2g29:A
2g2b:A
2g2c:A
2g2k:A
2g2n:A
2g2n:B
2g2n:C
2g2n:D
2g2o:A
2g2s:A
2g2s:B
2g2u:A
2g2u:B
2g2w:A
2g2w:B
2g30:A
2g30:P
2g31:A
2g35:A
2g35:B
2g3a:A
2g3d:A
2g3d:B
2g3h:A
2g3p:A
2g3p:B
2g3q:A
2g3q:B
2g3r:A
2g3t:A
2g3t:B
2g3w:A
2g3w:B
2g3x:A
2g3x:B
2g3z:A
2g3z:B
2g40:A
2g45:A
2g45:B
2g45:D
2g45:E
2g46:A
2g46:B
2g46:C
2g46:D
2g4a:A
2g4g:A
2g4g:B
2g4j:A
2g4k:A
2g4l:A
2g4m:A
2g4m:B
2g4p:A
2g4q:A
2g4r:A
2g4r:B
2g4r:C
2g4u:A
2g4w:A
2g4w:B
2g4x:A
2g4y:A
2g4z:A
2g50:A
2g50:B
2g50:C
2g50:D
2g50:E
2g50:F
2g50:G
2g50:H
2g51:A
2g52:A
2g55:A
2g57:A
2g58:A
2g58:B
2g5c:A
2g5c:B
2g5c:C
2g5c:D
2g5d:A
2g5f:A
2g5f:B
2g5f:C
2g5f:D
2g5g:X
2g5l:A
2g5l:B
2g5l:X
2g5l:Y
2g5m:B
2g5n:A
2g5r:A
2g5u:A
2g5u:B
2g5v:A
2g5x:A
2g5z:A
2g5z:B
2g60:H
2g60:L
2g62:A
2g64:A
2g66:A
2g66:B
2g66:G
2g69:A
2g6e:A
2g6f:X
2g6i:A
2g6i:B
2g6m:A
2g6m:B
2g6n:A
2g6n:B
2g6o:A
2g6o:B
2g6p:A
2g6u:A
2g6y:A
2g6y:B
2g6y:C
2g6y:D
2g73:A
2g73:B
2g74:A
2g74:B
2g76:A
2g76:B
2g78:A
2g79:A
2g7b:A
2g7e:A
2g7f:A
2g7h:A
2g7i:A
2g7j:A
2g7n:A
2g7s:A
2g81:E
2g81:I
2g82:A
2g82:B
2g82:C
2g82:D
2g82:O
2g82:P
2g82:Q
2g82:R
2g84:A
2g84:B
2g8c:O
2g8j:A
2g8m:A
2g8m:B
2g8o:A
2g8o:B
2g8q:A
2g8q:B
2g8r:A
2g8r:B
2g8s:A
2g8s:B
2g8t:A
2g8x:A
2g8x:B
2g93:A
2g94:A
2g94:B
2g94:C
2g94:D
2g95:A
2g95:B
2g9b:A
2g9f:A
2g9j:A
2g9j:B
2g9j:C
2g9j:D
2g9k:A
2g9k:B
2g9l:A
2g9o:A
2g9p:A
2g9z:A
2g9z:B
2ga2:A
2ga4:A
2ga4:B
2ga4:C
2ga4:D
2ga4:E
2ga4:F
2ga5:A
2ga7:A
2ga8:A
2gaa:A
2gab:A
2gab:B
2gag:A
2gag:B
2gag:C
2gag:D
2gai:A
2gai:B
2gaj:A
2gaj:B
2gaq:A
2gar:A
2gas:A
2gas:B
2gau:A
2gax:A
2gax:B
2gb0:A
2gb0:B
2gb1:A
2gb2:A
2gb4:A
2gb4:B
2gb8:A
2gb8:B
2gba:A
2gbj:A
2gbj:B
2gbk:A
2gbk:B
2gbk:C
2gbk:D
2gbm:A
2gbm:B
2gbm:C
2gbm:D
2gbn:A
2gbp:A
2gbq:A
2gbq:B
2gbs:A
2gbt:A
2gbt:B
2gbt:C
2gbt:D
2gbw:A
2gbw:B
2gbw:C
2gbw:D
2gbw:E
2gbw:F
2gc1:A
2gc1:B
2gc4:A
2gc4:B
2gc4:C
2gc4:D
2gc4:E
2gc4:F
2gc4:G
2gc4:H
2gc4:I
2gc4:J
2gc4:K
2gc4:L
2gc4:M
2gc4:N
2gc4:O
2gc4:P
2gc5:A
2gc6:A
2gc7:A
2gc7:B
2gc7:C
2gc7:D
2gc7:E
2gc7:F
2gc7:G
2gc7:H
2gc7:I
2gc7:J
2gc7:K
2gc7:L
2gc7:M
2gc7:N
2gc7:O
2gc7:P
2gc9:A
2gc9:B
2gcc:A
2gce:A
2gce:B
2gce:C
2gce:D
2gcf:A
2gch:E
2gch:F
2gch:G
2gci:A
2gci:B
2gci:C
2gci:D
2gcn:A
2gco:A
2gco:B
2gct:A
2gct:B
2gcu:A
2gcu:B
2gcu:C
2gcu:D
2gcx:A
2gcz:A
2gd0:A
2gd0:B
2gd0:C
2gd0:D
2gd2:A
2gd2:B
2gd2:C
2gd2:D
2gd3:A
2gd7:A
2gd7:B
2gd8:A
2gda:A
2gdg:A
2gdg:B
2gdg:C
2gdl:A
2gdm:A
2gdn:A
2gdq:A
2gdq:B
2gdt:A
2gdw:A
2gdx:A
2gdy:A
2gdz:A
2ge4:A
2ge9:A
2geb:A
2gec:A
2gec:B
2gen:A
2gep:A
2gew:A
2gey:A
2gey:B
2gey:C
2gey:D
2gf0:A
2gf0:B
2gf0:C
2gf0:D
2gf1:A
2gf3:A
2gf3:B
2gf5:A
2gf6:A
2gf6:B
2gf6:C
2gf6:D
2gf9:A
2gfc:A
2gfc:I
2gfe:A
2gfe:B
2gfe:C
2gff:A
2gff:B
2gfh:A
2gfj:A
2gfj:B
2gfk:A
2gfk:B
2gfn:A
2gfn:B
2gfq:A
2gfq:B
2gfq:C
2gfr:A
2gfs:A
2gg0:A
2gg1:A
2gg2:A
2gg3:A
2gg6:A
2gg7:A
2gg8:A
2gg9:A
2gga:A
2ggc:A
2ggd:A
2gge:A
2gge:B
2gge:C
2gge:D
2gge:E
2gge:F
2gge:G
2gge:H
2ggf:A
2ggn:X
2ggo:A
2ggp:A
2ggp:B
2ggr:A
2ggs:A
2ggs:B
2ggu:A
2ggu:B
2ggu:C
2ggv:A
2ggv:B
2ggx:A
2ggx:B
2ggx:C
2gh0:A
2gh0:B
2gh0:C
2gh0:D
2gh2:A
2gh4:A
2gh5:A
2gh5:B
2gh7:A
2gh7:B
2gh9:A
2gha:A
2gha:B
2ghc:X
2ghd:X
2ghe:X
2ghf:A
2ghs:A
2ght:A
2ght:B
2ght:C
2ght:D
2ghz:A
2ghz:B
2gi0:A
2gi0:B
2gi3:A
2gi4:A
2gi9:A
2gia:A
2gia:B
2gia:D
2gia:G
2gib:A
2gib:B
2gil:A
2gil:B
2gil:C
2gil:D
2gim:A
2gim:C
2gin:A
2gin:B
2gin:C
2gin:D
2gin:E
2gin:F
2giq:A
2giq:B
2gir:A
2gir:B
2git:A
2git:B
2git:C
2git:D
2git:E
2git:F
2giv:A
2giw:A
2giy:A
2giy:B
2giz:A
2giz:B
2gj0:A
2gj3:A
2gj3:B
2gj4:A
2gj8:A
2gj8:B
2gj8:C
2gj8:D
2gja:A
2gja:B
2gjc:A
2gjc:B
2gjd:A
2gjd:B
2gjd:C
2gjd:D
2gjf:A
2gjf:B
2gjh:A
2gjh:B
2gji:A
2gjp:A
2gjs:A
2gjs:B
2gjy:A
2gk4:A
2gk4:B
2gkc:A
2gke:A
2gkg:A
2gkj:A
2gkl:A
2gkm:A
2gkm:B
2gko:A
2gkp:A
2gkr:I
2gkt:I
2gkv:A
2gkv:B
2gkv:E
2gl1:A
2gl3:A
2gl3:B
2gl5:A
2gl5:B
2gla:A
2glb:A
2glc:A
2gld:A
2gld:B
2gle:A
2glg:A
2glh:A
2glk:A
2gln:A
2gln:B
2glq:A
2glw:A
2glz:A
2glz:B
2gm2:A
2gm6:A
2gmc:A
2gmd:A
2gme:A
2gme:B
2gmk:A
2gmn:A
2gmn:B
2gmo:A
2gmq:A
2gmq:B
2gms:A
2gms:B
2gmt:A
2gmu:A
2gmu:B
2gmw:A
2gmw:B
2gmy:A
2gmy:B
2gmy:C
2gmy:D
2gmy:E
2gmy:F
2gn0:A
2gn0:B
2gn0:C
2gn0:D
2gn3:A
2gn3:B
2gn4:A
2gn4:B
2gnc:A
2gnc:B
2gng:A
2gng:I
2gnm:A
2gnm:B
2gnp:A
2gnq:A
2gnr:A
2gnr:B
2go0:A
2go2:A
2gof:A
2goh:A
2gok:A
2gok:B
2gom:A
2gom:B
2gon:A
2gon:B
2gon:C
2gon:D
2gou:A
2gov:A
2gow:A
2gp8:A
2gp9:A
2gp9:B
2gpc:A
2gpc:B
2gpf:A
2gph:A
2gph:B
2gpi:A
2gpn:A
2gpo:A
2gpo:C
2gpq:A
2gpt:A
2gpu:A
2gpy:A
2gpy:B
2gq0:A
2gq0:B
2gq1:A
2gq8:A
2gq9:A
2gqa:A
2gqb:A
2gqc:A
2gqe:A
2gqh:A
2gqi:A
2gqj:A
2gqk:A
2gql:A
2gqm:A
2gqn:A
2gqn:B
2gqp:A
2gqp:B
2gqt:A
2gqu:A
2gqv:A
2gqw:A
2gr0:A
2gr1:A
2gr2:A
2gr3:A
2grc:A
2grg:A
2grh:A
2grh:B
2gri:A
2grn:A
2grn:B
2gro:A
2gro:B
2grq:A
2grq:B
2grr:A
2grr:B
2grz:A
2grz:B
2gs0:A
2gs0:B
2gs3:A
2gs5:A
2gs8:A
2gsb:A
2gsd:A
2gsf:A
2gsj:A
2gsn:A
2gsn:B
2gso:A
2gso:B
2gsp:A
2gss:A
2gss:B
2gst:A
2gst:B
2gsv:A
2gsv:B
2gt1:A
2gt1:B
2gt3:A
2gt5:A
2gt6:A
2gt7:A
2gt7:B
2gt9:A
2gt9:B
2gt9:C
2gt9:D
2gt9:E
2gt9:F
2gte:A
2gte:B
2gtf:X
2gtj:A
2gtm:A
2gtn:A
2gto:A
2gtr:A
2gtr:B
2gtr:C
2gtv:X
2gtw:A
2gtw:B
2gtw:C
2gtw:D
2gtw:E
2gtw:F
2gty:A
2gty:B
2gtz:A
2gtz:B
2gtz:C
2gtz:D
2gtz:E
2gtz:F
2gu1:A
2gu2:A
2gu2:B
2gu3:A
2gu4:A
2gu4:B
2gu5:A
2gu5:B
2gu6:A
2gu6:B
2gu9:A
2gu9:B
2gub:A
2guc:A
2guc:B
2gud:A
2gud:B
2guf:A
2guh:A
2guh:B
2gui:A
2guk:A
2guk:B
2guo:A
2guo:B
2guo:C
2guo:D
2guo:E
2guo:F
2gus:A
2gut:A
2guu:A
2guv:A
2guv:B
2guv:C
2guv:D
2guv:E
2guy:A
2gv0:A
2gv1:A
2gv2:A
2gv2:B
2gvi:A
2gvk:A
2gvn:A
2gvn:B
2gvn:C
2gvn:D
2gvn:E
2gvn:F
2gvn:G
2gvn:H
2gvp:A
2gvs:A
2gvv:A
2gvw:A
2gvy:A
2gvy:B
2gw2:A
2gw3:A
2gw3:B
2gw4:A
2gw4:B
2gw4:C
2gw4:D
2gw5:A
2gw6:A
2gw6:B
2gw8:A
2gw9:A
2gwg:A
2gwg:B
2gwh:A
2gwh:B
2gwj:A
2gwl:A
2gwm:A
2gwn:A
2gwp:A
2gx0:A
2gx0:B
2gx0:C
2gx0:D
2gx1:A
2gx2:A
2gx2:B
2gx2:C
2gx2:D
2gx2:E
2gx2:F
2gx2:G
2gx2:H
2gx2:I
2gx2:J
2gx2:K
2gx2:L
2gx4:A
2gx5:A
2gx5:B
2gx5:C
2gx5:D
2gx6:A
2gxg:A
2gxq:A
2gxs:A
2gxs:B
2gxu:A
2gyd:A
2gyi:A
2gyi:B
2gyk:A
2gyk:B
2gyk:E
2gyk:F
2gyp:A
2gyp:B
2gyq:A
2gyq:B
2gyt:A
2gyz:A
2gz1:A
2gz1:B
2gz4:A
2gz4:B
2gz4:C
2gz4:D
2gz5:A
2gz7:A
2gz8:A
2gzb:A
2gzb:B
2gzf:A
2gzf:B
2gzm:A
2gzm:B
2gzm:C
2gzm:D
2gzo:A
2gzp:A
2gzq:A
2gzs:A
2gzu:A
2gzu:B
2gzv:A
2gzy:A
2gzz:A
2h03:A
2h0h:A
2h0h:B
2h0p:A
2h0t:A
2h0u:A
2h0y:A
2h10:A
2h11:A
2h11:B
2h12:A
2h12:B
2h12:C
2h12:D
2h12:E
2h12:F
2h13:A
2h13:B
2h14:A
2h15:A
2h17:A
2h18:A
2h1b:A
2h1b:B
2h1b:C
2h1b:D
2h1c:A
2h1c:B
2h1r:A
2h1r:B
2h1t:A
2h1t:B
2h1u:A
2h1v:A
2h1x:A
2h1x:B
2h1x:C
2h1x:D
2h1z:A
2h25:A
2h26:A
2h26:B
2h2b:A
2h2d:A
2h2d:B
2h2g:A
2h2i:A
2h2m:A
2h2r:A
2h2r:B
2h2t:B
2h2z:A
2h30:A
2h35:A
2h35:B
2h35:C
2h35:D
2h3b:A
2h3b:B
2h3f:A
2h3h:A
2h3h:B
2h3i:A
2h3j:A
2h3k:A
2h3l:A
2h3l:B
2h3o:A
2h3q:A
2h3s:A
2h3s:B
2h3t:A
2h3t:B
2h3u:A
2h3u:B
2h3v:A
2h3z:A
2h40:A
2h41:A
2h44:A
2h45:A
2h46:E
2h4a:A
2h4b:A
2h4b:B
2h4b:C
2h4b:D
2h4e:A
2h4e:B
2h4h:A
2h4n:A
2h4p:A
2h4p:B
2h4t:A
2h4t:B
2h4v:A
2h4v:B
2h4x:A
2h4x:B
2h58:A
2h59:A
2h59:B
2h59:D
2h59:E
2h5a:X
2h5c:A
2h5d:A
2h5d:B
2h5f:A
2h5f:B
2h5i:A
2h5i:B
2h5m:A
2h5o:A
2h5o:B
2h5p:A
2h5q:A
2h5r:A
2h5s:A
2h5u:A
2h5y:A
2h5y:B
2h5y:C
2h5z:A
2h5z:B
2h60:A
2h61:A
2h61:B
2h61:C
2h61:D
2h61:E
2h61:F
2h61:G
2h61:H
2h62:A
2h62:B
2h62:C
2h62:D
2h64:A
2h64:B
2h64:C
2h67:A
2h67:B
2h68:A
2h68:B
2h6a:A
2h6a:B
2h6d:A
2h6e:A
2h6f:A
2h6f:B
2h6g:A
2h6g:B
2h6h:A
2h6h:B
2h6h:P
2h6k:A
2h6k:B
2h6k:C
2h6k:D
2h6m:A
2h6n:A
2h6n:B
2h6n:C
2h6n:D
2h6p:A
2h6p:B
2h6p:C
2h6q:A
2h6q:B
2h6q:C
2h6q:D
2h6t:A
2h6u:A
2h6u:B
2h6u:C
2h6u:D
2h6u:E
2h6u:F
2h6u:G
2h6u:H
2h6v:A
2h79:A
2h7a:A
2h7b:A
2h7d:A
2h7d:B
2h7e:A
2h7e:B
2h7i:A
2h7j:A
2h7j:B
2h7l:A
2h7m:A
2h7n:A
2h7p:A
2h7q:A
2h7t:A
2h7w:A
2h7w:B
2h7x:A
2h7x:B
2h7z:A
2h7z:B
2h80:A
2h88:A
2h88:B
2h88:C
2h88:D
2h88:N
2h88:O
2h88:P
2h88:Q
2h8b:A
2h8b:B
2h8d:A
2h8d:B
2h8d:C
2h8d:D
2h8e:A
2h8f:A
2h8f:B
2h8f:C
2h8f:D
2h8g:A
2h8g:B
2h8i:A
2h8i:B
2h8m:A
2h8m:B
2h8o:A
2h8s:A
2h8x:A
2h8z:A
2h90:A
2h95:A
2h95:B
2h95:C
2h95:D
2h98:A
2h98:B
2h99:A
2h99:B
2h9a:A
2h9a:B
2h9b:A
2h9b:B
2h9d:A
2h9d:B
2h9d:C
2h9d:D
2h9f:A
2h9h:A
2h9j:A
2h9k:A
2h9l:A
2h9m:A
2h9m:B
2h9m:C
2h9m:D
2h9p:A
2h9r:A
2h9r:B
2h9r:C
2h9w:A
2h9x:A
2h9z:A
2ha1:A
2hac:A
2hac:B
2had:A
2hah:A
2hai:A
2haj:A
2hal:A
2ham:A
2haq:A
2har:A
2has:A
2haw:A
2haw:B
2haz:A
2hb3:A
2hb3:B
2hb5:A
2hb7:A
2hb9:A
2hbg:A
2hbo:A
2hbp:A
2hbq:A
2hbq:B
2hbt:A
2hbu:A
2hbv:A
2hbv:B
2hbw:A
2hbz:A
2hbz:B
2hc0:A
2hc0:B
2hc1:A
2hc2:A
2hc5:A
2hc8:A
2hc9:A
2hcc:A
2hcf:A
2hcg:A
2hci:A
2hci:B
2hct:A
2hct:B
2hd5:A
2hd5:B
2hd6:A
2hd7:A
2hd9:A
2hda:A
2hde:A
2hdl:A
2hdm:A
2hdo:A
2hdp:A
2hdp:B
2hds:A
2hds:B
2hdu:A
2hdu:B
2he0:A
2he0:B
2he2:A
2he2:B
2he4:A
2he8:A
2he8:B
2hea:A
2hec:A
2hed:A
2hee:A
2hef:A
2hei:A
2hei:B
2hej:A
2hej:B
2hep:A
2heq:A
2hes:X
2heu:A
2heu:B
2heu:C
2hew:F
2hf1:A
2hf1:B
2hf2:A
2hf2:B
2hf3:A
2hf4:A
2hf5:A
2hf6:A
2hf9:A
2hf9:B
2hfc:A
2hfd:A
2hff:A
2hff:B
2hff:H
2hff:L
2hfh:A
2hfi:A
2hfj:A
2hfj:B
2hfk:A
2hfk:B
2hfn:A
2hfn:B
2hfn:C
2hfn:D
2hfn:E
2hfn:F
2hfn:G
2hfn:H
2hfn:I
2hfn:J
2hfq:A
2hfr:A
2hfs:A
2hfs:B
2hft:A
2hfv:A
2hfx:A
2hg6:A
2hg7:A
2hg8:A
2hg8:B
2hga:A
2hgc:A
2hgd:A
2hgf:A
2hgk:A
2hgo:A
2hgw:A
2hgw:B
2hgx:A
2hgx:B
2hh4:A
2hh4:B
2hh5:A
2hh5:B
2hh8:A
2hhb:A
2hhb:B
2hhb:C
2hhb:D
2hhc:A
2hhf:A
2hhf:B
2hhg:A
2hhi:A
2hhj:A
2hhj:B
2hhn:A
2hhn:B
2hho:A
2hho:B
2hhp:A
2hi0:A
2hi0:B
2hi3:A
2hi4:A
2hi6:A
2hi8:P
2hi8:X
2hia:A
2hid:A
2him:A
2him:B
2him:C
2him:D
2hin:A
2hin:B
2hir:A
2his:A
2hiu:A
2hiu:B
2hiy:A
2hiy:B
2hiy:C
2hiy:D
2hj8:A
2hje:A
2hji:A
2hjj:A
2hjk:A
2hjk:B
2hjk:C
2hjl:A
2hjl:B
2hjl:C
2hjp:A
2hjq:A
2hjv:A
2hjv:B
2hk6:A
2hka:A
2hka:B
2hka:C
2hkd:A
2hke:A
2hke:B
2hkk:A
2hkn:A
2hkn:B
2hkq:A
2hkq:B
2hkv:A
2hky:A
2hl0:A
2hl4:A
2hl5:A
2hl5:B
2hl5:C
2hl5:D
2hl6:A
2hl6:B
2hl7:A
2hl9:A
2hlc:A
2hlc:B
2hlh:A
2hlk:A
2hlq:A
2hlr:A
2hls:A
2hls:B
2hlt:A
2hlu:A
2hlw:A
2hly:A
2hlz:A
2hlz:B
2hlz:C
2hlz:D
2hm2:Q
2hm3:A
2hm4:A
2hm5:A
2hm6:A
2hm8:A
2hm9:A
2hmc:A
2hmj:A
2hmj:B
2hmk:A
2hmk:B
2hml:A
2hml:B
2hmm:A
2hmm:B
2hmn:A
2hmn:B
2hmo:A
2hmo:B
2hmp:A
2hmp:B
2hmq:A
2hmq:B
2hmq:C
2hmq:D
2hmx:A
2hmz:A
2hmz:B
2hmz:C
2hmz:D
2hn7:A
2hn7:B
2hn7:C
2hn8:A
2hna:A
2hnb:A
2hnc:A
2hnf:A
2hng:A
2hni:A
2hni:B
2hnx:A
2ho2:A
2ho2:B
2ho9:A
2hob:A
2hog:A
2hoh:A
2hoh:B
2hoh:C
2hoh:D
2hoq:A
2hor:A
2hox:A
2hox:B
2hox:C
2hox:D
2hp0:A
2hp0:B
2hp3:A
2hp3:B
2hp8:A
2hpg:A
2hpg:B
2hpg:C
2hpg:D
2hph:A
2hpj:A
2hpl:A
2hpl:B
2hpo:A
2hps:A
2hpu:A
2hpw:A
2hpz:A
2hpz:B
2hq0:A
2hq1:A
2hq2:A
2hq3:A
2hq4:A
2hq4:B
2hq6:A
2hq8:A
2hq8:B
2hq9:A
2hq9:B
2hqh:A
2hqh:B
2hqh:C
2hqh:D
2hqh:E
2hqh:F
2hqh:G
2hqh:H
2hqi:A
2hqk:A
2hqn:A
2hqo:A
2hqo:B
2hqp:A
2hqq:A
2hqr:A
2hqr:B
2hqs:A
2hqs:B
2hqs:C
2hqs:D
2hqs:E
2hqs:F
2hqs:G
2hqs:H
2hqx:A
2hqx:B
2hqy:A
2hqy:B
2hr6:A
2hr9:A
2hra:A
2hra:B
2hrb:A
2hrc:A
2hrc:B
2hrd:A
2hrd:B
2hrd:C
2hrd:D
2hrd:E
2hrd:F
2hrf:A
2hrl:A
2hrm:A
2hrn:A
2hrv:A
2hrv:B
2hrx:A
2hrz:A
2hs1:A
2hs1:B
2hs2:A
2hs2:B
2hs6:A
2hs6:B
2hs8:A
2hs8:B
2hsa:A
2hsa:B
2hsb:A
2hsh:A
2hsi:A
2hsi:B
2hsj:A
2hsj:B
2hsj:C
2hsj:D
2hsp:A
2hst:A
2hsw:A
2hsw:B
2hsx:A
2hsy:A
2hsz:A
2hsz:B
2ht9:A
2ht9:B
2hta:A
2hta:B
2htd:A
2htd:B
2htf:A
2htg:A
2htj:A
2hts:A
2htx:A
2hu1:A
2hu3:A
2hu6:A
2hu9:A
2hu9:B
2hub:A
2huc:A
2huf:A
2huf:B
2huh:A
2hui:A
2hui:B
2huj:A
2hul:A
2hur:A
2hur:B
2hur:C
2hur:D
2hur:E
2hur:F
2huw:A
2huw:B
2huy:A
2hv1:A
2hv1:B
2hv4:A
2hv5:A
2hv6:A
2hv6:B
2hv8:A
2hv8:B
2hv8:C
2hv8:D
2hv8:E
2hv8:F
2hva:A
2hvf:A
2hvk:A
2hvk:B
2hvk:C
2hvm:A
2hvn:A
2hvo:A
2hvu:A
2hw0:A
2hw2:A
2hw4:A
2hw9:A
2hw9:B
2hwa:A
2hwa:B
2hwm:A
2hwm:B
2hwn:A
2hwn:B
2hwn:C
2hwn:D
2hwn:E
2hwn:F
2hwq:A
2hwq:B
2hwt:A
2hwv:A
2hwz:H
2hwz:L
2hx2:A
2hx2:B
2hx5:A
2hx6:A
2hx7:A
2hx7:B
2hx8:A
2hx8:B
2hx9:A
2hx9:B
2hxc:A
2hxc:B
2hxc:D
2hxc:H
2hxi:A
2hxi:B
2hxk:A
2hxk:B
2hxk:C
2hxl:A
2hxm:A
2hxp:A
2hxs:A
2hxt:A
2hxu:A
2hxv:A
2hxw:A
2hxw:B
2hxz:A
2hxz:B
2hxz:C
2hy0:A
2hy1:A
2hy4:A
2hy5:A
2hy5:B
2hy5:C
2hy6:A
2hy6:B
2hy6:C
2hy6:D
2hy6:E
2hy6:F
2hy6:G
2hym:A
2hym:B
2hyn:A
2hyn:B
2hyn:C
2hyn:D
2hyn:E
2hyr:A
2hyr:B
2hys:A
2hyt:A
2hyu:A
2hyv:A
2hyx:A
2hyx:B
2hyx:C
2hyx:D
2hz1:A
2hz3:A
2hz8:A
2hz9:A
2hz9:B
2hzd:A
2hze:A
2hze:B
2hzf:A
2hzf:B
2hzi:A
2hzi:B
2hzk:A
2hzk:B
2hzk:C
2hzk:D
2hzl:A
2hzl:B
2hzq:A
2hzr:A
2hzy:A
2hzy:B
2i02:A
2i02:B
2i0a:A
2i0a:B
2i0b:A
2i0b:B
2i0b:C
2i0d:A
2i0d:B
2i0n:A
2i0o:A
2i0r:A
2i0r:B
2i0r:D
2i0r:H
2i0s:A
2i0s:B
2i0s:D
2i0s:H
2i0t:A
2i0t:B
2i0t:D
2i0t:H
2i0y:A
2i0z:A
2i16:A
2i17:A
2i18:A
2i1d:A
2i1e:A
2i1f:A
2i1g:A
2i1h:A
2i1i:A
2i1m:A
2i1n:A
2i1n:B
2i1p:A
2i1q:A
2i1t:A
2i1u:A
2i21:A
2i24:N
2i25:L
2i25:M
2i25:N
2i25:O
2i27:N
2i27:O
2i28:A
2i2c:A
2i2f:A
2i2h:A
2i2j:A
2i2o:A
2i2o:B
2i2q:A
2i2w:A
2i2w:B
2i2w:C
2i2w:D
2i33:A
2i33:B
2i3b:A
2i3d:A
2i3d:B
2i3e:A
2i3f:A
2i3f:B
2i3g:A
2i3g:B
2i3h:A
2i3h:B
2i3r:A
2i3r:B
2i3s:A
2i3s:B
2i3s:C
2i3s:D
2i3s:E
2i3s:F
2i3u:A
2i47:A
2i47:B
2i47:C
2i47:D
2i48:A
2i49:A
2i4a:A
2i4b:A
2i4c:A
2i4d:A
2i4d:B
2i4e:A
2i4e:B
2i4g:A
2i4k:A
2i4s:A
2i4s:B
2i4u:A
2i4u:B
2i4v:A
2i4v:B
2i4w:A
2i4w:B
2i4x:A
2i4x:B
2i50:A
2i51:A
2i51:B
2i53:A
2i56:A
2i56:B
2i56:C
2i56:D
2i57:A
2i57:B
2i57:C
2i57:D
2i59:A
2i5c:A
2i5c:B
2i5c:C
2i5d:A
2i5f:A
2i5h:A
2i5i:A
2i5i:B
2i5n:C
2i5n:H
2i5n:L
2i5n:M
2i5o:A
2i5r:A
2i5r:B
2i5r:C
2i5u:A
2i5x:A
2i5x:B
2i5z:O
2i61:A
2i62:A
2i62:B
2i62:C
2i62:D
2i65:A
2i65:B
2i66:A
2i66:B
2i67:A
2i67:B
2i6c:A
2i6d:A
2i6f:A
2i6f:B
2i6f:C
2i6g:A
2i6g:B
2i6h:A
2i6h:B
2i6j:A
2i6m:A
2i6o:A
2i6o:B
2i6v:A
2i6z:A
2i71:A
2i71:B
2i74:A
2i74:B
2i7a:A
2i7b:A
2i7c:A
2i7c:B
2i7c:C
2i7f:A
2i7f:B
2i7g:A
2i7g:B
2i7k:A
2i7n:A
2i7n:B
2i7o:A
2i7q:A
2i7s:A
2i7s:B
2i7s:C
2i7s:D
2i83:A
2i85:A
2i8a:A
2i8a:B
2i8a:C
2i8a:D
2i8a:E
2i8a:F
2i8d:A
2i8d:B
2i8e:A
2i8f:A
2i8g:A
2i8g:B
2i8l:A
2i8n:A
2i8t:A
2i8t:B
2i8u:A
2i8u:B
2i94:A
2i94:B
2i96:A
2i9a:A
2i9a:B
2i9a:C
2i9a:D
2i9h:A
2i9i:A
2i9s:A
2i9w:A
2i9x:A
2i9x:B
2i9y:A
2ia1:A
2ia1:B
2ia4:A
2ia4:B
2ia7:A
2ia8:A
2iaa:A
2iaa:B
2iaa:C
2iaa:D
2iaa:E
2iac:A
2iac:B
2iai:A
2ial:A
2ial:B
2ial:C
2ial:D
2iap:A
2iar:A
2iat:A
2iav:A
2iaw:A
2iax:A
2iay:A
2ib5:A
2ib5:B
2ib5:C
2ib5:D
2ib5:E
2ib5:F
2ib5:G
2ib5:H
2ib8:A
2ib8:B
2ib8:C
2ib8:D
2iba:A
2ibd:A
2ibd:B
2ibj:A
2ibl:A
2ibn:A
2ibn:B
2ibp:A
2ibp:B
2ibu:A
2ibu:B
2ibu:C
2ibu:D
2ibw:A
2ibw:B
2ibw:C
2ibw:D
2iby:A
2iby:B
2iby:C
2iby:D
2ic0:A
2ic2:A
2ic2:B
2ic5:A
2ic5:B
2ic6:A
2ic6:B
2ic7:A
2ic7:B
2ic7:C
2ica:A
2icc:A
2icg:A
2ici:A
2icj:A
2ick:A
2icq:A
2icu:A
2icu:B
2icv:A
2icx:A
2icx:B
2icy:A
2icy:B
2id3:A
2id3:B
2id4:A
2id4:B
2id4:C
2id4:D
2id6:A
2id8:A
2ida:A
2idl:A
2idl:B
2idq:A
2idr:A
2idr:B
2ids:A
2idt:A
2idu:A
2idw:A
2idw:B
2idy:A
2ie2:A
2ie2:B
2ie2:C
2ie2:D
2ie2:E
2ie2:F
2ie6:A
2ie7:A
2ie8:A
2iea:A
2iea:B
2ieg:A
2ieg:B
2iei:A
2iei:B
2iej:A
2iej:B
2iek:A
2iel:A
2iel:B
2iem:A
2ien:A
2ien:B
2ieo:A
2ieo:B
2ieq:A
2ieq:B
2ieq:C
2if1:A
2if6:A
2if6:B
2ife:A
2ifi:A
2ifj:A
2ifq:A
2ifq:B
2ifq:C
2ifr:A
2ifs:A
2ifv:A
2ifz:A
2ig0:A
2ig6:A
2ig6:B
2ig7:A
2ig7:B
2ig8:A
2ig8:B
2ig8:C
2ig9:A
2ig9:B
2ig9:C
2ig9:D
2iga:A
2iga:B
2iga:C
2iga:D
2igc:A
2igd:A
2igg:A
2igh:A
2igk:A
2igk:B
2igk:C
2igk:D
2igk:E
2igk:F
2igk:G
2igk:H
2igm:A
2igm:B
2igm:C
2igm:D
2igm:E
2igm:F
2igm:G
2igm:H
2ign:A
2ign:B
2ign:C
2ign:D
2ign:E
2ign:F
2ign:G
2ign:H
2igo:A
2igo:B
2igo:C
2igo:D
2igo:E
2igo:F
2igo:G
2igo:H
2igp:A
2igr:A
2igt:A
2igt:B
2igt:C
2igu:A
2igv:A
2igw:A
2igx:A
2igz:A
2ih0:A
2ih3:A
2ih3:B
2ih3:C
2ih6:A
2ih7:A
2iha:A
2ihd:A
2ihk:A
2ihl:A
2ihp:A
2ihp:B
2ii1:A
2ii1:B
2ii1:C
2ii1:D
2ii2:A
2ii6:A
2iia:A
2iid:A
2iid:B
2iid:C
2iid:D
2iij:A
2iij:B
2iim:A
2iiy:A
2ij2:A
2ij2:B
2ij3:A
2ij3:B
2ij5:A
2ij5:B
2ij5:C
2ij5:D
2ij5:E
2ij5:F
2ij7:A
2ij7:B
2ij7:C
2ij7:D
2ij7:E
2ij7:F
2ija:A
2ijq:A
2ijq:B
2ijy:A
2ik0:A
2ik0:B
2ik1:A
2ik1:B
2ik2:A
2ik2:B
2ik4:A
2ik4:B
2ik6:A
2ik6:B
2ik7:A
2ik7:B
2ik9:A
2ik9:B
2ikb:A
2ikb:B
2ikb:C
2ikb:D
2ikg:A
2ikh:A
2iki:A
2ikj:A
2ikk:A
2ikk:B
2iko:A
2iko:B
2iks:A
2iks:B
2il6:A
2il8:A
2il8:B
2ilb:A
2ili:A
2ilk:A
2ilp:A
2ilp:B
2ilx:A
2im9:A
2ima:A
2ima:B
2imd:A
2ime:A
2imf:A
2img:A
2imh:A
2imh:B
2imj:A
2imj:B
2imj:C
2imj:D
2iml:A
2iml:B
2iml:C
2iml:D
2imn:A
2imq:X
2imr:A
2ims:A
2imt:A
2imu:A
2imz:A
2imz:B
2in0:A
2in2:A
2in3:A
2in8:A
2in9:A
2inb:A
2inc:A
2inc:B
2inc:C
2ine:A
2inu:A
2inu:B
2inu:C
2inv:A
2inv:B
2inv:C
2inw:A
2inw:B
2inz:A
2ioi:A
2ion:A
2ior:A
2ios:A
2iov:A
2iov:B
2iov:C
2iov:D
2ioy:A
2ioy:B
2ip1:A
2ip2:A
2ip2:B
2ipa:A
2ipa:B
2ipf:A
2ipf:B
2ipg:A
2ipg:B
2ipi:A
2ipi:B
2ipi:C
2ipi:D
2ipj:A
2ipj:B
2ipl:A
2ipm:A
2ipn:A
2ipx:A
2ipz:A
2ipz:B
2ipz:C
2ipz:D
2iq0:A
2iqf:A
2iqf:B
2iqg:A
2iqj:A
2iqj:B
2iru:A
2iru:B
2irx:A
2iry:A
2iry:B
2irz:A
2is5:A
2is5:B
2is5:C
2is5:D
2is7:A
2is9:A
2isa:A
2isa:B
2isa:C
2isa:D
2isa:E
2isa:F
2isa:G
2isa:H
2isb:A
2isn:A
2isn:B
2ist:A
2isw:A
2isw:B
2isy:A
2isy:B
2it6:A
2it9:A
2it9:B
2it9:C
2it9:D
2ita:A
2ite:A
2ite:B
2itf:A
2itf:B
2itf:C
2itf:D
2ith:A
2itk:A
2iu1:A
2iu2:A
2iu4:A
2iu4:B
2iu5:A
2iu5:B
2iu7:A
2iu7:B
2iu7:C
2iu7:D
2iu7:E
2iu7:F
2iu7:G
2iu7:H
2iu7:I
2iu7:J
2iuc:A
2iuc:B
2iue:A
2iuf:A
2iuf:E
2iug:A
2ium:A
2ium:B
2ium:C
2iuo:A
2iuo:B
2iuo:C
2iuo:D
2iuo:E
2iuo:F
2iuo:G
2iuo:H
2iuo:I
2iuo:J
2iup:A
2iup:B
2iup:D
2iup:H
2iuq:A
2iuq:B
2iuq:D
2iuq:H
2iur:A
2iur:B
2iur:D
2iur:H
2iuv:A
2iuv:B
2iuv:D
2iuv:H
2iuw:A
2iuz:A
2iuz:B
2iv4:A
2iv5:A
2iv6:A
2iv7:A
2iv9:A
2iv9:B
2iv9:P
2ivf:A
2ivf:B
2ivf:C
2ivi:B
2ivj:A
2ivn:A
2ivw:A
2ivx:A
2ivx:B
2ivy:A
2iw0:A
2iw1:A
2iw2:A
2iw2:B
2iwa:A
2iwb:A
2iwf:A
2iwf:B
2iwk:A
2iwk:B
2iwn:A
2iwo:A
2iwo:B
2iwq:A
2iwr:A
2iwx:A
2iwz:A
2iwz:B
2ix4:A
2ix4:B
2ix9:A
2ix9:B
2ixc:A
2ixc:B
2ixc:C
2ixc:D
2ixd:A
2ixd:B
2ixi:A
2ixi:B
2ixk:A
2ixk:B
2ixl:A
2ixl:B
2ixl:C
2ixl:D
2ixm:A
2ixq:A
2ixq:B
2ixt:A
2ixt:B
2ixv:A
2iy2:A
2iy2:B
2iy6:A
2iy6:B
2iy7:A
2iy9:A
2iya:A
2iya:B
2iyf:A
2iyf:B
2iyq:A
2iyr:A
2iyr:B
2iys:A
2iyt:A
2iyu:A
2iyv:A
2iyw:A
2iyx:A
2iyy:A
2iz3:A
2iz4:A
2iz6:A
2iz6:B
2iza:A
2izb:A
2izc:B
2izc:D
2izd:B
2izd:D
2ize:B
2ize:D
2izf:B
2izf:D
2izg:B
2izg:D
2izh:B
2izh:D
2izi:A
2izj:A
2izk:A
2izl:B
2izl:D
2izq:A
2izq:B
2izq:C
2izq:D
2izr:A
2izs:A
2izu:A
2izx:A
2izx:B
2izx:C
2izz:A
2izz:B
2izz:C
2izz:D
2izz:E
2j05:A
2j05:B
2j06:A
2j06:B
2j07:A
2j0a:A
2j0i:A
2j0p:A
2j0r:A
2j0v:A
2j0v:B
2j0v:C
2j0v:D
2j0z:A
2j0z:B
2j0z:C
2j0z:D
2j10:A
2j10:B
2j10:C
2j10:D
2j11:A
2j11:B
2j11:C
2j11:D
2j12:A
2j12:B
2j13:A
2j15:A
2j18:A
2j19:A
2j1a:A
2j1g:A
2j1g:B
2j1g:C
2j1g:D
2j1g:E
2j1g:F
2j1m:A
2j1m:B
2j1p:A
2j1p:B
2j1q:A
2j1r:A
2j1r:B
2j1s:A
2j1s:B
2j1t:A
2j1t:B
2j1u:A
2j1u:B
2j1v:A
2j1v:B
2j1w:A
2j1w:B
2j1x:A
2j1x:B
2j1y:A
2j1y:B
2j1y:C
2j1y:D
2j1z:A
2j1z:B
2j20:A
2j20:B
2j21:A
2j21:B
2j22:A
2j23:A
2j23:B
2j27:A
2j27:B
2j2i:B
2j2j:A
2j2j:B
2j2j:C
2j2j:D
2j2j:E
2j2j:F
2j2s:A
2j2u:A
2j2u:B
2j30:A
2j31:A
2j32:A
2j3p:A
2j3p:B
2j3x:A
2j41:A
2j41:B
2j41:C
2j41:D
2j43:A
2j43:B
2j45:A
2j45:B
2j46:A
2j46:B
2j47:A
2j48:A
2j4i:A
2j4i:B
2j5c:A
2j5c:B
2j5d:A
2j5d:B
2j5g:A
2j5g:B
2j5g:C
2j5g:D
2j5g:E
2j5g:F
2j5g:G
2j5g:H
2j5g:I
2j5g:J
2j5g:K
2j5g:L
2j5h:A
2j5i:A
2j5i:B
2j5i:C
2j5i:D
2j5i:E
2j5i:F
2j5i:G
2j5i:H
2j5i:I
2j5i:J
2j5i:K
2j5i:L
2j5m:A
2j5o:A
2j5p:A
2j5s:A
2j5s:B
2j5y:A
2j5y:B
2j5z:A
2j5z:B
2j5z:C
2j60:A
2j60:B
2j60:C
2j66:A
2j6a:A
2j6b:A
2j6c:A
2j6d:A
2j6f:A
2j6f:C
2j6g:A
2j6i:A
2j6i:B
2j6i:C
2j6i:D
2j6l:A
2j6l:B
2j6l:C
2j6l:D
2j6l:E
2j6l:F
2j6l:G
2j6l:H
2j6r:A
2j6r:B
2j6y:A
2j6y:B
2j6y:C
2j6y:D
2j6y:E
2j6z:A
2j70:A
2j71:A
2j72:A
2j72:B
2j73:A
2j73:B
2j75:A
2j75:B
2j78:A
2j78:B
2j79:A
2j79:B
2j7b:A
2j7b:B
2j7g:A
2j7g:B
2j7h:A
2j7h:B
2j7p:A
2j7p:B
2j7p:D
2j7p:E
2j7q:A
2j7q:B
2j7q:C
2j7q:D
2j7u:A
2j7y:A
2j7y:B
2j7z:A
2j7z:B
2j89:A
2j8b:A
2j8c:H
2j8c:L
2j8c:M
2j8f:A
2j8g:A
2j8h:A
2j8k:A
2j8m:A
2j8m:B
2j8p:A
2j8r:A
2j8r:B
2j8t:A
2j91:A
2j91:B
2j91:C
2j91:D
2j9a:A
2j9c:A
2j9c:B
2j9c:C
2j9e:A
2j9e:B
2j9e:C
2j9f:A
2j9f:B
2j9f:C
2j9f:D
2j9j:A
2j9j:B
2j9j:C
2j9k:A
2j9k:B
2j9k:D
2j9n:A
2j9n:B
2j9w:A
2j9w:B
2j9x:A
2j9x:B
2jab:A
2jab:B
2jab:C
2jae:A
2jae:B
2jaf:A
2jag:A
2jah:A
2jah:B
2jah:C
2jah:D
2jal:A
2jal:B
2jam:A
2jam:B
2jam:D
2jb0:A
2jb0:B
2jb1:A
2jb1:B
2jb2:A
2jb2:B
2jb3:A
2jb3:B
2jb9:A
2jb9:B
2jba:A
2jba:B
2jbh:A
2jbh:B
2jbz:A
2jc4:A
2jc5:A
2jc9:A
2jca:A
2jca:B
2jca:C
2jcb:A
2jcb:B
2jck:A
2jcn:A
2jcp:A
2jcq:A
2jcw:A
2jd4:A
2jd4:B
2jd9:A
2jda:A
2jda:B
2jdc:A
2jdd:A
2jdf:A
2jdh:A
2jdh:B
2jdh:C
2jdh:D
2jdi:A
2jdi:B
2jdi:C
2jdi:D
2jdi:E
2jdi:F
2jdi:G
2jdi:H
2jdi:I
2jdk:A
2jdk:B
2jdk:C
2jdk:D
2jdm:A
2jdm:B
2jdm:C
2jdm:D
2jdn:A
2jdn:B
2jdn:C
2jdn:D
2jdo:A
2jdo:C
2jdp:A
2jdp:B
2jdp:C
2jdp:D
2jdu:A
2jdu:B
2jdu:C
2jdu:D
2jdy:A
2jdy:B
2jdy:C
2jdy:D
2je2:A
2je3:A
2je4:A
2je4:B
2je4:C
2je6:A
2je6:B
2je6:I
2je8:A
2je8:B
2jek:A
2jem:A
2jem:B
2jen:A
2jep:A
2jep:B
2jeq:A
2jer:A
2jer:B
2jer:C
2jer:D
2jer:E
2jer:F
2jer:G
2jer:H
2jf2:A
2jff:A
2jfg:A
2jfh:A
2jfn:A
2jfp:A
2jfp:B
2jfr:A
2jfs:A
2jft:A
2jfu:A
2jfv:A
2jfz:A
2jfz:B
2jg0:A
2jg2:A
2jg6:A
2jgb:A
2jgb:B
2jgo:A
2jgo:B
2jgo:C
2jgw:A
2jgx:A
2jgy:A
2jgy:B
2jh0:C
2jh0:D
2jh0:H
2jh1:A
2jh3:A
2jh3:B
2jh3:C
2jh3:D
2jhb:A
2jhf:A
2jhf:B
2jhg:A
2jhg:B
2jhj:A
2jhj:B
2jhn:A
2jhn:B
2jho:A
2jhs:A
2jht:A
2jht:B
2jht:C
2jht:D
2jhu:A
2jhu:B
2jhx:A
2jhx:B
2jhy:A
2ji1:A
2ji1:B
2ji1:C
2ji1:D
2ji2:A
2ji2:B
2ji2:C
2ji2:D
2ji3:A
2ji3:B
2ji3:C
2ji3:D
2ji7:A
2ji7:B
2jia:A
2jik:A
2jik:B
2jil:A
2jil:B
2jin:A
2jis:A
2jis:B
2jiw:A
2jiw:B
2jm0:A
2jm1:A
2jm2:A
2jm3:A
2jm4:A
2jm5:A
2jm6:A
2jm6:B
2jm8:A
2jm9:A
2jma:A
2jma:B
2jmc:A
2jmd:A
2jmf:A
2jmf:B
2jmg:A
2jmi:A
2jmj:A
2jmj:P
2jml:A
2jmm:A
2jmn:A
2jmn:B
2jmo:A
2jmq:A
2jms:A
2jmu:A
2jmv:A
2jmx:A
2jmx:B
2jmy:A
2jmz:A
2jn0:A
2jn3:A
2jn4:A
2jn6:A
2jn7:A
2jn8:A
2jn9:A
2jna:A
2jna:B
2jnc:A
2jnd:A
2jnd:B
2jne:A
2jnf:A
2jng:A
2jni:A
2jnj:A
2jnj:B
2jnq:A
2jnr:A
2jnr:B
2jnu:A
2jny:A
2jo0:A
2jo1:A
2jo6:A
2jo8:A
2jo8:B
2jo9:A
2jo9:B
2joc:A
2jod:A
2jod:B
2joe:A
2jog:A
2jog:B
2jol:A
2joq:A
2jor:A
2jos:A
2jot:A
2jou:A
2jov:A
2jow:A
2jox:A
2joy:A
2joz:A
2jp2:A
2jp7:A
2jpb:A
2jpe:A
2jpn:A
2jpq:A
2jpq:B
2jpu:A
2jq4:A
2jq5:A
2jqa:A
2jqf:R
2jqf:S
2jqg:R
2jqn:A
2jqo:A
2jqp:A
2jqq:A
2jqs:A
2jqu:A
2jqv:A
2jqx:A
2jr2:A
2jr2:B
2jr5:A
2jr6:A
2jra:A
2jra:B
2jrd:A
2jrf:A
2jrh:A
2jrj:A
2jrm:A
2jrn:A
2jro:A
2jrp:A
2jrr:A
2jrt:A
2jrx:A
2jrx:B
2jrz:A
2js1:A
2js1:B
2js3:A
2js3:B
2js4:A
2js5:A
2js5:B
2jsc:A
2jsc:B
2jso:A
2jsx:A
2jt3:A
2jt8:A
2jtb:A
2jtd:A
2jtz:A
2ju0:A
2ju0:B
2ki5:A
2ki5:B
2knt:A
2ktx:A
2lal:A
2lal:B
2lal:C
2lal:D
2lao:A
2let:A
2leu:A
2lhm:A
2lis:A
2ltn:A
2ltn:B
2ltn:C
2ltn:D
2lyo:A
2lzm:A
2lzt:A
2mag:A
2man:A
2mat:A
2mb5:A
2mbr:A
2mbw:A
2mcm:A
2meb:A
2med:A
2mee:A
2mef:A
2meg:A
2meh:A
2mei:A
2mfn:A
2mgc:A
2mgd:A
2mge:A
2mgf:A
2mgg:A
2mgm:A
2mhr:A
2mhu:A
2mlp:A
2mnr:A
2mob:A
2mrb:A
2mrt:A
2msb:A
2msb:B
2msi:A
2msj:A
2mya:A
2myb:A
2myc:A
2myd:A
2mye:A
2myo:A
2nac:A
2nac:B
2nap:A
2nbt:A
2nbt:B
2ncm:A
2nef:A
2new:A
2ngr:A
2ngr:B
2nl9:A
2nl9:B
2nlb:A
2nlb:B
2nlb:C
2nlb:D
2nlc:A
2nlc:B
2nlc:C
2nlc:D
2nld:A
2nld:B
2nle:A
2nle:B
2nlf:A
2nlf:B
2nlg:A
2nlg:B
2nlg:C
2nlg:D
2nlh:A
2nlh:B
2nlh:C
2nlh:D
2nlo:A
2nlp:A
2nlp:B
2nlp:C
2nlp:D
2nlq:A
2nlq:B
2nlq:C
2nlq:D
2nlr:A
2nls:A
2nlu:A
2nlu:B
2nlv:A
2nlv:B
2nlw:A
2nm0:A
2nm0:B
2nm2:A
2nm2:B
2nm2:C
2nm2:D
2nm3:A
2nmb:A
2nmb:B
2nml:A
2nmo:A
2nmq:A
2nmw:A
2nmw:B
2nmx:A
2nmx:B
2nmy:A
2nmy:B
2nmz:A
2nmz:B
2nn1:A
2nn1:B
2nn5:A
2nn7:A
2nn7:B
2nn8:A
2nng:A
2nnk:A
2nnk:B
2nno:A
2nnp:A
2nnp:B
2nnq:A
2nnr:A
2nnr:B
2nns:A
2nnt:A
2nnt:B
2nnt:C
2nnt:D
2nnu:A
2nnu:B
2nnv:A
2nnz:A
2no0:A
2no0:B
2no1:A
2no1:B
2no6:A
2no6:B
2no7:A
2no7:B
2noa:A
2noa:B
2noc:A
2noo:A
2nou:A
2noy:A
2noy:B
2np5:A
2np5:B
2np5:C
2np5:D
2npb:A
2nph:A
2nph:B
2nph:T
2npl:X
2npn:A
2npr:A
2npt:A
2npt:B
2npt:C
2npt:D
2npv:A
2nq3:A
2nq5:A
2nq6:A
2nq7:A
2nqd:A
2nqd:B
2nql:A
2nql:B
2nqo:A
2nqo:B
2nqo:C
2nqo:D
2nqt:A
2nqt:B
2nqw:A
2nr1:A
2nr2:A
2nr4:A
2nr4:B
2nr5:A
2nr5:B
2nr5:C
2nr5:D
2nr5:E
2nr5:F
2nr5:G
2nr5:H
2nr7:A
2nrg:A
2nrk:A
2nrl:A
2nrm:A
2nrn:A
2nrn:B
2nrn:C
2nrn:D
2nrr:A
2nrt:A
2nrv:A
2nrv:B
2nrx:A
2nrx:B
2ns1:A
2ns1:B
2ns5:A
2ns9:A
2ns9:B
2nsa:A
2nsf:A
2nsh:A
2nsq:A
2nsv:A
2nsw:A
2nsz:A
2nt0:A
2nt0:B
2nt0:C
2nt0:D
2nt3:A
2nt4:A
2nt8:A
2nte:A
2nte:B
2ntg:A
2nth:A
2ntt:A
2ntt:B
2ntu:A
2ntw:A
2nu0:E
2nu0:I
2nu1:E
2nu1:I
2nu2:E
2nu2:I
2nu3:E
2nu3:I
2nu4:E
2nu4:I
2nu5:A
2nu5:B
2nuh:A
2nuk:A
2num:A
2nuo:A
2nuo:B
2nuw:A
2nuw:B
2nuz:A
2nv0:A
2nv0:B
2nv3:A
2nv6:A
2nv9:A
2nv9:B
2nv9:C
2nv9:D
2nv9:E
2nv9:F
2nv9:G
2nv9:H
2nva:A
2nva:B
2nva:C
2nva:D
2nva:E
2nva:F
2nva:G
2nva:H
2nvc:A
2nvd:A
2nve:A
2nvf:A
2nvg:A
2nvh:A
2nvr:A
2nvr:B
2nvr:C
2nw0:A
2nw0:B
2nw2:A
2nw2:B
2nw3:A
2nw3:B
2nw3:C
2nw8:A
2nw8:B
2nw9:A
2nw9:B
2nwd:X
2nwf:A
2nwh:A
2nwm:A
2nwo:A
2nwp:A
2nwr:A
2nwr:B
2nws:A
2nws:B
2nwt:A
2nwt:B
2nwv:A
2nwy:A
2nwz:A
2nx0:A
2nx1:A
2nx1:B
2nx4:A
2nx4:B
2nx4:C
2nx4:D
2nx9:A
2nx9:B
2nxb:A
2nxb:B
2nxc:A
2nxe:A
2nxe:B
2nxf:A
2nxg:A
2nxg:B
2nxr:A
2nxs:A
2nxt:A
2nxw:A
2nxw:B
2ny1:A
2ny1:B
2ny1:C
2ny1:D
2nyb:A
2nyb:B
2nyb:C
2nyb:D
2nyc:A
2nyh:A
2nyh:B
2nyi:A
2nyi:B
2nyn:A
2nyn:B
2nyn:C
2nyn:D
2nyp:A
2nyu:A
2nyu:B
2nzc:A
2nzc:B
2nzc:C
2nzc:D
2nze:A
2nze:B
2nzg:D
2nzg:E
2nzg:F
2nzg:G
2nzg:H
2nzg:I
2nzg:J
2nzg:K
2nzg:L
2nzg:M
2nzh:A
2nzh:B
2nzl:A
2nzw:A
2nzw:B
2nzw:C
2nzx:A
2nzx:B
2nzx:C
2nzz:A
2o00:A
2o07:A
2o07:B
2o08:A
2o08:B
2o0a:A
2o0h:A
2o0j:A
2o0l:A
2o0l:B
2o0m:A
2o0p:A
2o0q:A
2o0s:A
2o16:A
2o16:B
2o1a:A
2o1b:A
2o1c:A
2o1c:B
2o1c:C
2o1c:D
2o1f:A
2o1g:A
2o1h:A
2o1k:A
2o1k:B
2o1l:A
2o1q:A
2o1q:B
2o1r:A
2o1y:A
2o20:A
2o20:B
2o20:C
2o20:D
2o20:E
2o20:F
2o20:G
2o20:H
2o21:A
2o22:A
2o23:A
2o23:B
2o24:A
2o28:A
2o28:B
2o29:A
2o2b:A
2o2f:A
2o2g:A
2o2k:A
2o2k:B
2o2m:A
2o2n:A
2o2p:A
2o2p:B
2o2p:C
2o2p:D
2o2v:A
2o2v:B
2o2x:A
2o30:A
2o30:B
2o34:A
2o34:B
2o36:A
2o37:A
2o38:A
2o38:B
2o3f:A
2o3f:B
2o3f:C
2o3j:A
2o3j:B
2o3j:C
2o3q:A
2o3q:B
2o3r:A
2o3r:B
2o3s:A
2o3s:B
2o3t:A
2o3t:B
2o40:A
2o40:I
2o4d:A
2o4j:A
2o4j:C
2o4k:A
2o4k:B
2o4l:A
2o4l:B
2o4p:A
2o4p:B
2o4r:A
2o4r:C
2o4s:A
2o4s:B
2o4t:A
2o4v:A
2o4v:B
2o4v:C
2o4w:A
2o57:A
2o57:B
2o57:C
2o57:D
2o5h:A
2o5h:B
2o5v:A
2o62:A
2o62:B
2o66:A
2o66:B
2o66:C
2o68:A
2o6a:A
2o6c:A
2o6c:B
2o6d:A
2o6d:B
2o6e:A
2o6e:B
2o6f:A
2o6f:B
2o6l:A
2o6l:B
2o6p:A
2o6p:B
2o6s:A
2o6s:B
2o6y:A
2o6y:B
2o6y:C
2o6y:D
2o6y:E
2o6y:F
2o6y:G
2o6y:H
2o70:A
2o70:B
2o70:C
2o70:D
2o70:E
2o70:F
2o73:A
2o73:B
2o73:C
2o73:D
2o73:E
2o73:F
2o74:A
2o74:B
2o74:C
2o74:D
2o74:E
2o74:F
2o78:A
2o78:B
2o78:C
2o78:D
2o78:E
2o78:F
2o78:G
2o78:H
2o79:A
2o7a:A
2o7b:A
2o7b:B
2o7b:C
2o7b:D
2o7b:E
2o7b:F
2o7b:G
2o7b:H
2o7d:A
2o7d:B
2o7d:C
2o7d:D
2o7d:E
2o7d:F
2o7d:G
2o7d:H
2o7e:A
2o7e:B
2o7e:C
2o7e:D
2o7e:E
2o7e:F
2o7e:G
2o7e:H
2o7i:A
2o7j:A
2o7j:B
2o7n:A
2o7o:A
2o7r:A
2o88:A
2o88:B
2o88:C
2o88:D
2o8h:A
2o8j:A
2o8j:B
2o8j:C
2o8j:D
2o8l:A
2o8p:A
2o8q:A
2o8q:B
2o8z:A
2o95:A
2o95:B
2o9c:A
2o9g:A
2o9k:A
2o9k:B
2o9k:C
2o9k:D
2o9u:X
2oa2:A
2oa4:A
2oa9:A
2oa9:B
2oah:A
2oai:A
2oat:A
2oat:B
2oat:C
2oaz:A
2ob0:A
2ob0:B
2ob0:C
2ob1:A
2ob1:B
2ob1:C
2ob2:A
2ob2:B
2ob2:C
2ob3:A
2ob3:B
2ob5:A
2obl:A
2obu:A
2obw:A
2oc3:A
2oc5:A
2oc6:A
2oc6:B
2och:A
2ocs:A
2oct:A
2oct:B
2ocz:A
2od0:A
2od0:B
2od1:A
2od3:A
2od3:B
2od4:A
2od4:B
2od5:A
2od6:A
2od6:C
2oda:A
2oda:B
2odc:I
2odd:A
2odd:B
2ode:A
2ode:B
2ode:C
2ode:D
2odf:A
2odf:B
2odf:C
2odf:D
2odf:E
2odf:F
2odf:G
2odf:H
2odg:A
2odg:B
2odg:C
2odh:A
2odk:A
2odk:B
2odk:C
2odk:D
2odl:A
2odp:A
2odx:A
2oeb:A
2oed:A
2oee:A
2oee:B
2oei:A
2oei:B
2oek:A
2oek:B
2oel:A
2oel:B
2oem:A
2oem:B
2oez:A
2oez:B
2of3:A
2ofc:A
2ofc:B
2ofd:A
2ofd:B
2ofe:A
2ofe:B
2ofk:A
2ofk:B
2ofq:A
2ofq:B
2ofx:A
2ofx:B
2ofy:A
2ofy:B
2ofz:A
2og1:A
2og1:B
2og3:A
2og5:A
2og6:A
2og7:A
2og9:A
2og9:B
2ogb:A
2ogb:B
2ogf:A
2ogf:B
2ogf:C
2ogf:D
2ogi:A
2ogi:B
2ogq:A
2ogt:A
2ogw:A
2ogw:B
2ogx:A
2ogx:B
2oh1:A
2oh1:B
2oh1:C
2oh1:D
2oh8:A
2oh9:A
2oha:A
2ohb:A
2ohh:A
2ohh:B
2ohh:D
2ohh:E
2ohw:A
2ohw:B
2ohx:A
2ohx:B
2oi3:A
2oi3:B
2oif:A
2oif:B
2oif:C
2oif:D
2oif:E
2oif:F
2oif:G
2oif:H
2oik:A
2oik:B
2oik:C
2oik:D
2oit:A
2oiv:A
2oix:A
2oiz:A
2oiz:B
2oiz:D
2oiz:H
2oj2:A
2oj2:B
2oj5:A
2oj5:B
2oj5:C
2oj5:D
2oj5:E
2oj5:F
2oj6:A
2oj6:B
2oj6:C
2oj6:D
2oj6:E
2oj6:F
2ojh:A
2ojt:A
2ojt:B
2ojy:A
2ojy:B
2ojy:D
2ojy:H
2ok4:A
2ok4:B
2ok4:D
2ok4:H
2ok6:A
2ok6:B
2ok6:D
2ok6:H
2okf:A
2okf:B
2okg:A
2okg:B
2okq:A
2okq:B
2okt:A
2oku:A
2oku:B
2okz:A
2okz:B
2ol1:A
2ol1:B
2ol1:C
2ol9:A
2olb:A
2olg:A
2olm:A
2oln:A
2olo:A
2olq:A
2olr:A
2olw:A
2olw:B
2omg:A
2omg:B
2omg:C
2omg:D
2omg:E
2omg:F
2omh:A
2omh:B
2omh:C
2omh:D
2omh:E
2omh:F
2omk:A
2omk:B
2oml:A
2omo:A
2omo:B
2omo:C
2omo:D
2omo:E
2omo:F
2omo:G
2omo:H
2omp:A
2omp:B
2omu:A
2omu:B
2omv:A
2omv:B
2omw:A
2omw:B
2omx:A
2omx:B
2omy:A
2omy:B
2omz:A
2omz:B
2on5:A
2on5:B
2on5:C
2on5:D
2on5:E
2on5:F
2on5:G
2on5:H
2on9:A
2on9:B
2onf:A
2onf:B
2onr:A
2ons:A
2onv:A
2onw:X
2oo0:A
2oo0:B
2oo1:A
2oo1:B
2oo1:C
2oo1:D
2oo2:A
2oo6:A
2ooa:A
2ooa:B
2oob:A
2oob:B
2ooc:A
2ooc:B
2ooh:A
2ooh:B
2ooh:C
2ooj:A
2ooj:B
2ook:A
2ook:B
2ooq:A
2ooq:B
2oot:A
2oov:A
2oov:B
2oov:C
2oov:D
2oov:E
2oov:F
2oow:A
2oow:B
2oow:C
2ooz:A
2ooz:B
2ooz:C
2op3:A
2op3:B
2op6:A
2op9:A
2op9:B
2opc:A
2opg:A
2opg:B
2opj:A
2opl:A
2opl:B
2opo:A
2opo:B
2opo:C
2opo:D
2opw:A
2oq1:A
2oq1:B
2oq5:A
2oqa:A
2oqa:B
2oqe:A
2oqe:B
2oqe:C
2oqe:D
2oqe:E
2oqe:F
2oqg:A
2oqg:B
2oqg:C
2oqg:D
2oqh:A
2oqh:B
2oqh:C
2oqh:D
2oqk:A
2oqm:A
2oqm:B
2oqm:C
2oqm:D
2oqn:A
2oqp:A
2oqs:A
2oqs:B
2oqu:A
2oqx:A
2oqz:A
2or2:A
2or2:B
2or3:A
2or3:B
2or4:A
2or7:A
2or7:B
2ora:A
2orc:A
2ord:A
2ord:B
2orj:A
2orj:B
2orj:C
2ork:A
2ork:B
2ork:C
2orl:A
2orp:A
2ort:A
2oru:A
2orw:A
2orw:B
2os5:A
2os5:B
2os5:C
2os5:D
2os9:A
2os9:B
2os9:C
2osa:A
2oso:A
2oss:A
2osv:A
2osv:B
2osw:A
2osw:B
2osx:A
2ot2:A
2ot9:A
2otb:A
2otb:B
2ote:A
2ote:B
2otf:A
2otm:A
2otm:B
2otm:C
2otu:A
2otu:B
2otu:C
2otu:D
2otu:E
2otu:F
2otu:G
2otu:H
2otu:P
2otu:Q
2otu:R
2otu:S
2otv:A
2oty:X
2ou0:X
2ou3:A
2ou3:B
2ou5:A
2ou5:B
2ou6:A
2ou8:A
2ou9:A
2oua:A
2oua:B
2oun:A
2oun:B
2ouo:A
2oup:A
2oup:B
2ouq:A
2ouq:B
2our:A
2our:B
2ous:A
2ous:B
2out:A
2ouu:A
2ouu:B
2ouv:A
2ouv:B
2ouw:A
2ouw:B
2ouy:A
2ouy:B
2ov0:A
2ov5:A
2ov5:B
2ov5:C
2ov9:A
2ov9:B
2ov9:C
2ov9:D
2ova:A
2ovd:A
2ovj:A
2ovn:A
2ovo:A
2ovs:A
2ovs:B
2ovy:A
2ow9:A
2ow9:B
2owd:A
2owd:B
2owe:A
2owi:A
2ox0:A
2ox0:B
2ox0:C
2ox0:D
2ox4:A
2ox4:B
2ox4:C
2ox4:D
2ox4:E
2ox4:F
2ox4:G
2ox4:H
2ox5:A
2ox5:B
2ox5:C
2ox5:D
2ox5:E
2ox5:F
2ox5:Y
2ox5:Z
2ox6:A
2ox6:B
2ox6:C
2ox6:D
2ox7:A
2ox7:B
2ox7:C
2ox7:D
2ox9:A
2ox9:B
2ox9:C
2ox9:D
2oxc:A
2oxc:B
2oxg:A
2oxg:B
2oxg:C
2oxg:D
2oxg:E
2oxg:F
2oxg:Y
2oxg:Z
2oxn:A
2oxs:A
2oxu:A
2oxw:A
2oxz:A
2oy2:A
2oy2:F
2oy3:A
2oy4:A
2oy4:F
2oy9:A
2oy9:B
2oya:A
2oya:B
2oyc:A
2oyf:A
2oyk:A
2oyk:B
2oyl:A
2oyl:B
2oym:A
2oym:B
2oyn:A
2oyo:A
2oyo:B
2oyp:A
2oyv:A
2oyw:A
2oyz:A
2oz7:A
2ozf:A
2ozh:A
2ozi:A
2ozi:B
2ozj:A
2ozj:B
2ozl:A
2ozl:B
2ozl:C
2ozl:D
2ozt:A
2ozv:A
2ozv:B
2ozy:A
2p01:A
2p02:A
2p03:A
2p09:A
2p0a:A
2p0a:B
2p0b:A
2p0d:A
2p0e:A
2p0f:A
2p0h:A
2p0k:A
2p0n:A
2p0n:B
2p0s:A
2p0s:B
2p0u:A
2p0u:B
2p0w:A
2p0w:B
2p0w:P
2p0w:Q
2p0x:A
2p12:A
2p12:B
2p13:A
2p13:B
2p15:A
2p15:B
2p15:C
2p15:D
2p17:A
2p1f:A
2p1g:A
2p1g:B
2p1h:A
2p1m:A
2p1m:B
2p1o:A
2p1o:B
2p1o:C
2p1q:A
2p1q:B
2p1q:C
2p1s:A
2p23:A
2p23:B
2p25:A
2p26:A
2p27:A
2p2d:A
2p2d:B
2p2d:C
2p2d:D
2p2h:A
2p2l:A
2p2l:B
2p2l:C
2p2n:A
2p2n:B
2p2n:C
2p2n:D
2p2o:A
2p2o:B
2p2o:C
2p2o:D
2p2o:E
2p2o:F
2p2s:A
2p2s:B
2p2v:A
2p35:A
2p35:B
2p39:A
2p3a:A
2p3a:B
2p3e:A
2p3e:B
2p3h:A
2p3p:A
2p3p:B
2p3y:A
2p3y:B
2p3z:A
2p3z:B
2p41:A
2p49:A
2p49:B
2p4a:A
2p4a:B
2p4a:C
2p4a:D
2p4d:A
2p4e:A
2p4e:P
2p4h:X
2p4k:A
2p4k:B
2p4k:C
2p4k:D
2p4m:A
2p4m:B
2p4m:C
2p4m:D
2p4m:E
2p4m:F
2p4m:G
2p4m:H
2p4o:A
2p4p:A
2p4p:B
2p4t:A
2p4u:A
2p4u:B
2p4u:C
2p4u:D
2p51:A
2p54:A
2p54:B
2p57:A
2p5b:A
2p5b:B
2p5b:I
2p5b:J
2p5v:A
2p5v:B
2p5v:C
2p5v:D
2p5v:E
2p5v:F
2p5v:G
2p5v:H
2p5y:A
2p65:A
2p67:A
2p68:A
2p68:B
2p6j:A
2p6p:A
2p6p:B
2p6w:A
2p6x:A
2p6x:B
2p6y:A
2p6z:A
2p6z:B
2p74:A
2p74:B
2p7h:A
2p7h:B
2p7h:C
2p7h:D
2p7i:A
2p7i:B
2p7m:A
2p7m:B
2p7m:C
2p7m:D
2p7m:E
2p7m:F
2p7o:A
2p7o:B
2p7s:A
2p81:A
2p84:A
2p8b:A
2p8e:A
2p8e:B
2p8g:A
2p8h:A
2p8i:A
2p8i:B
2p8i:C
2p8i:D
2p8o:A
2p8o:B
2p8o:C
2p8t:A
2p92:A
2p92:B
2p93:A
2p93:L
2p94:A
2p94:L
2p97:A
2p97:B
2p9b:A
2p9v:A
2p9v:B
2p9w:A
2pa1:A
2pa5:A
2pa5:B
2pa7:A
2pa7:B
2pab:A
2pab:B
2pac:A
2pag:A
2pal:A
2pas:A
2pb1:A
2pbc:A
2pbc:B
2pbc:C
2pbc:D
2pbl:A
2pbl:B
2pbl:C
2pbl:D
2pbn:A
2pc0:A
2pc1:A
2pcf:A
2pcf:B
2pcu:A
2pcu:B
2pcy:A
2pd1:A
2pd1:B
2pd1:C
2pd1:D
2pd8:A
2pd8:B
2pdd:A
2pde:A
2pdr:A
2pdr:B
2pdr:C
2pdr:D
2pdz:A
2pdz:B
2pe9:A
2pe9:B
2pea:A
2pea:B
2peb:A
2peb:B
2pef:A
2peg:A
2peg:B
2peq:A
2peq:B
2pev:A
2pey:A
2pey:B
2pez:A
2pez:B
2pf5:A
2pf5:B
2pf5:C
2pf5:D
2pf5:E
2pf8:A
2pfe:A
2pfe:B
2pfh:A
2pfi:A
2pfi:B
2pfr:A
2pfr:B
2pfw:A
2pfw:B
2pfx:A
2pfx:B
2pfy:A
2pfy:B
2pfy:C
2pfy:D
2pfz:A
2pg0:A
2pg0:B
2pg2:A
2pg2:B
2pg5:A
2pg5:B
2pg5:C
2pg5:D
2pgb:A
2pgb:B
2pge:A
2pgf:A
2pgj:A
2pgj:B
2pgl:A
2pgl:B
2pgq:A
2pgq:B
2pgt:A
2pgt:B
2pgv:A
2pgw:A
2pgw:B
2pgw:C
2pgw:D
2pgw:E
2pgw:F
2pgw:G
2pgw:H
2pgz:A
2pgz:B
2pgz:C
2pgz:D
2pgz:E
2ph0:A
2ph0:B
2ph3:A
2ph3:B
2pha:A
2pha:B
2phe:A
2phe:B
2phe:C
2phg:A
2phg:B
2phn:A
2phn:B
2pho:A
2pho:B
2phr:A
2phr:B
2phw:A
2phw:B
2phx:A
2phx:B
2phy:A
2pi6:A
2pii:A
2pjf:A
2pjg:A
2pjh:A
2pjh:B
2pji:A
2pjs:A
2pjs:B
2pjv:A
2pk5:A
2pk5:B
2pk6:A
2pk6:B
2pk8:A
2pkc:A
2pke:A
2pke:B
2pkf:A
2pkf:B
2pkk:A
2pkm:A
2pkn:A
2pkt:A
2pky:X
2pl1:A
2pl7:A
2pl7:B
2pld:A
2pld:B
2ple:A
2ple:B
2pli:A
2pli:B
2pli:C
2pli:D
2plj:A
2plj:B
2pll:A
2pll:B
2pln:A
2plp:A
2plq:A
2plt:A
2plu:A
2plw:A
2plx:A
2plx:B
2plz:A
2pm1:A
2pm4:A
2pm4:B
2pma:A
2pma:B
2pmb:A
2pmb:B
2pmb:C
2pmb:D
2pmq:A
2pmq:B
2pmr:A
2pn0:A
2pn0:B
2pn0:C
2pn0:D
2pn2:A
2pn8:A
2pn8:B
2pn8:C
2pn8:D
2pn8:E
2pn8:F
2pn8:G
2pn8:H
2pn8:I
2pn8:J
2pna:A
2pnb:A
2pnd:A
2pnf:A
2pnf:B
2png:A
2pni:A
2pnq:A
2pnq:B
2pns:A
2pns:B
2pnw:A
2pny:A
2pof:A
2pof:B
2poi:A
2pok:A
2pok:B
2pon:A
2pon:B
2por:A
2pou:A
2pov:A
2pow:A
2pox:A
2pox:B
2pox:C
2pox:D
2poy:A
2poy:B
2poy:C
2poy:T
2poy:U
2poy:V
2pp4:A
2pph:A
2ppz:A
2pq2:A
2pq2:B
2pq7:A
2pq8:A
2pqe:A
2pqp:A
2pqp:B
2pqp:C
2pqt:A
2pqv:A
2pqv:B
2pr3:A
2pr3:B
2pr5:A
2pr5:B
2pr6:A
2pr6:B
2pr7:A
2pr7:B
2prf:A
2prk:A
2prn:A
2prs:A
2prs:B
2prv:A
2prv:B
2prx:A
2prx:B
2ps2:A
2ps2:B
2ps2:C
2ps2:D
2psd:A
2psf:A
2psf:B
2psg:A
2psh:A
2psh:B
2psj:A
2psj:B
2psl:A
2psl:B
2psl:C
2psl:D
2psp:A
2psp:B
2pst:X
2psu:A
2psu:B
2psv:A
2psv:B
2pta:A
2ptc:E
2ptc:I
2pth:A
2ptl:A
2ptm:A
2ptn:A
2ptr:A
2ptr:B
2pu6:A
2pu9:A
2pu9:B
2pu9:C
2puh:A
2puj:A
2puo:A
2puo:B
2puy:A
2puy:B
2puy:E
2puz:A
2puz:B
2pv4:A
2pvb:A
2pvd:A
2pvd:B
2pvr:A
2pvw:A
2pvz:A
2pvz:B
2pw0:A
2pw0:B
2pw4:A
2pw8:H
2pw8:I
2pw8:L
2pwa:A
2pwb:A
2pwd:A
2pwd:B
2pwf:A
2pwf:B
2pwf:C
2pwf:D
2pwq:A
2pww:A
2px9:A
2px9:B
2pxx:A
2py1:A
2py2:A
2py2:B
2py2:C
2py2:D
2py2:E
2py2:F
2py4:A
2pyc:A
2pyp:A
2pyq:A
2pyq:B
2pyq:C
2pyq:D
2pyr:A
2pys:A
2pys:B
2pyt:A
2pyt:B
2pyx:A
2pyx:B
2pyz:A
2pz4:A
2pzb:A
2pzb:B
2pzb:C
2pzb:D
2pzv:A
2pzv:B
2pzv:C
2pzv:D
2q03:A
2q03:B
2q09:A
2q0k:A
2q0k:B
2q0l:A
2q0l:B
2q0n:A
2q0n:B
2q0r:A
2q0t:A
2q0t:B
2q0t:C
2q0u:A
2q0y:A
2q12:A
2q1b:A
2q1h:A
2q1j:A
2q1j:B
2q1p:A
2q1v:A
2q24:A
2q24:B
2q2f:A
2q2g:A
2q2g:B
2q30:A
2q30:B
2q30:C
2q30:D
2q30:E
2q30:F
2q30:G
2q30:H
2q3b:A
2q3g:A
2q3g:B
2q3h:A
2q3i:A
2q3i:D
2q3m:A
2q3p:A
2q3t:A
2q3u:A
2q3u:B
2q3v:A
2q3v:B
2q3w:A
2q3x:A
2q3x:B
2q40:A
2q42:A
2q42:B
2q44:A
2q46:A
2q46:B
2q48:A
2q48:B
2q4g:W
2q4g:X
2q4g:Y
2q4g:Z
2q4h:A
2q4h:B
2q4i:A
2q4i:B
2q4i:C
2q4j:A
2q4j:B
2q4m:A
2q4n:A
2q4o:A
2q4o:B
2q4s:A
2q4v:A
2q4v:B
2q4w:A
2q4z:A
2q4z:B
2q52:A
2q52:B
2q54:A
2q54:B
2q55:A
2q55:B
2q5a:A
2q5c:A
2q5c:D
2q5f:A
2q5k:A
2q5k:B
2q5u:A
2q5u:B
2q5u:C
2q6h:A
2q6u:A
2q70:A
2q70:B
2q71:A
2q72:A
2q7d:A
2q7d:B
2q7e:A
2q7g:A
2q7i:A
2q7i:B
2q7j:A
2q7j:B
2q7k:A
2q7k:B
2q7l:A
2q7l:B
2q7q:A
2q7q:B
2q7q:D
2q7q:H
2q7w:A
2q82:A
2q87:A
2q87:B
2q87:C
2q8g:A
2q8n:A
2q8n:B
2q8n:C
2q8p:A
2q9d:A
2q9k:A
2q9r:A
2qa1:A
2qac:A
2qac:T
2qap:A
2qap:B
2qap:C
2qap:D
2qb4:A
2qb5:A
2qb5:B
2qbt:A
2qc0:A
2qc0:B
2qc1:A
2qc1:B
2qca:A
2qck:A
2qcv:A
2qd0:A
2qd0:B
2qd9:A
2qde:A
2qde:B
2qde:C
2qde:D
2qde:E
2qde:F
2qde:G
2qde:H
2qdh:A
2qdh:B
2qdh:C
2qdh:D
2qds:A
2qe6:A
2qe6:B
2qe8:A
2qe8:B
2qe9:A
2qe9:B
2qec:A
2qee:A
2qee:B
2qee:C
2qee:D
2qee:E
2qee:F
2qee:G
2qee:H
2qee:I
2qee:J
2qee:K
2qee:L
2qei:A
2qeu:A
2qeu:B
2qeu:C
2qew:A
2qey:A
2qf1:A
2qf2:A
2qf2:B
2qf4:A
2qf4:B
2qf9:A
2qf9:B
2qfe:A
2qff:A
2qfl:A
2qfm:A
2qfm:B
2qfm:C
2qfm:D
2qg1:A
2qg3:A
2qg3:B
2qgm:A
2qgu:A
2qgy:A
2qgy:B
2qh7:A
2qh7:B
2qh9:A
2qh9:B
2qhk:A
2qhp:A
2qhq:A
2qhq:B
2qib:A
2qib:B
2qii:A
2qik:A
2qin:A
2qin:B
2qin:C
2qin:D
2qip:A
2qis:A
2qiw:A
2qiw:B
2qjl:A
2qjv:A
2qjv:B
2qjw:A
2qjw:B
2qjw:C
2qjw:D
2qkh:A
2qkh:B
2qkp:A
2qkp:B
2qkp:C
2qkp:D
2ql8:A
2ql8:B
2qlt:A
2qm0:A
2qm0:B
2qm7:A
2qm7:B
2qm8:A
2qm8:B
2qma:A
2qma:B
2qme:A
2qme:I
2qml:A
2qmm:A
2qmm:B
2qmo:A
2qmq:A
2qng:A
2qni:A
2qnk:A
2qnl:A
2qnt:A
2qnw:A
2qo2:A
2qo4:A
2qo5:A
2qo6:A
2qo7:A
2qo9:A
2qob:A
2qoc:A
2qod:A
2qof:A
2qoi:A
2qok:A
2qol:A
2qon:A
2qoo:A
2qor:A
2qpq:A
2qpq:B
2qpq:C
2qpw:A
2qpx:A
2qq5:A
2qqz:A
2qqz:B
2qr3:A
2qr6:A
2qrr:A
2qrr:B
2qs9:A
2qs9:B
2qsa:A
2qsi:A
2qsi:B
2qsw:A
2qsx:A
2qsx:B
2qsy:A
2qsz:A
2qt0:A
2qt1:A
2qt8:A
2qt8:B
2qta:A
2qta:B
2qtc:A
2qtc:B
2qtd:A
2qtq:A
2qtq:B
2qtq:C
2qtq:D
2qua:A
2qub:A
2qub:C
2qub:E
2qub:G
2qub:I
2qub:K
2qut:A
2qut:B
2qut:C
2qut:D
2quu:A
2quu:B
2quu:C
2quu:D
2qv5:A
2qv5:B
2qvd:A
2qvg:A
2qvh:A
2qvh:B
2qvo:A
2qw5:A
2qw5:B
2qwa:A
2qwc:A
2qwf:A
2qwg:A
2qwh:A
2qwk:A
2qxv:A
2qxv:B
2qxy:A
2qxy:B
2qyc:A
2qyc:B
2qzu:A
2qzy:A
2qzy:B
2r01:A
2r0b:A
2r0j:A
2r0x:A
2r11:A
2r11:B
2r11:C
2r11:D
2r2a:A
2r2a:B
2r2q:A
2r2q:B
2r2z:A
2r63:A
2rac:A
2ran:A
2rdv:A
2rdv:B
2rdv:C
2rel:A
2rgf:A
2rhe:A
2rkm:A
2rli:A
2rlj:A
2rlk:A
2rmc:A
2rmc:B
2rmc:C
2rmc:D
2rmc:E
2rmc:F
2rmc:G
2rmc:H
2rn2:A
2rnt:A
2rta:A
2rtb:B
2rtb:D
2rtc:B
2rtc:D
2rtd:B
2rtd:D
2rte:B
2rte:D
2rtf:B
2rtf:D
2rtg:B
2rtg:D
2rth:B
2rth:D
2rti:B
2rti:D
2rtj:A
2rtk:A
2rtl:A
2rtm:A
2rtn:B
2rtn:D
2rto:B
2rto:D
2rtp:B
2rtp:D
2rtq:B
2rtq:D
2rtr:B
2rtr:D
2sak:A
2sar:A
2sar:B
2sdf:A
2sec:E
2sec:I
2sfa:A
2sfp:A
2sfp:B
2sga:A
2sgd:E
2sgd:I
2sge:E
2sge:I
2sgf:E
2sgf:I
2sgp:E
2sgp:I
2sgq:E
2sgq:I
2sh1:A
2sic:E
2sic:I
2sil:A
2sim:A
2sli:A
2sn3:A
2snm:A
2sns:A
2sob:A
2soc:A
2spc:A
2spc:B
2spg:A
2spl:A
2spm:A
2spn:A
2spo:A
2spz:A
2src:A
2srt:A
2st1:A
2sta:E
2sta:I
2stb:E
2stb:I
2tbs:A
2tci:A
2tci:B
2tci:C
2tci:D
2tec:E
2tec:I
2tga:A
2tgf:A
2tgi:A
2tgp:I
2tgp:Z
2tgt:A
2tio:A
2tli:A
2tlx:A
2tmn:E
2tmp:A
2tnf:A
2tnf:B
2tnf:C
2tps:A
2tps:B
2trh:A
2trh:B
2trx:A
2trx:B
2tsc:A
2tsc:B
2tys:A
2tys:B
2u1a:A
2uag:A
2udp:A
2udp:B
2ull:A
2utg:A
2utg:B
2uu8:A
2uuf:A
2uuf:B
2uuf:H
2uuj:A
2uuj:B
2uuj:H
2uuk:A
2uuk:B
2uuk:H
2uur:A
2uuu:A
2uuu:B
2uuu:C
2uuu:D
2uuv:A
2uuv:B
2uuv:C
2uuv:D
2uux:A
2uuy:A
2uuy:B
2uv0:E
2uv0:F
2uv0:G
2uv0:H
2uv3:A
2uv3:B
2uv4:A
2uv5:A
2uvj:A
2uvl:A
2uvl:B
2uvm:A
2uvp:A
2uvp:B
2uvp:C
2uvp:D
2uvy:A
2uvy:I
2uvz:A
2uvz:I
2uw1:A
2uw1:B
2uwa:A
2uwa:B
2uwa:C
2uwd:A
2uwl:A
2uwl:B
2uwo:A
2uwo:B
2uwp:A
2uwp:B
2uwq:A
2uwr:A
2ux2:A
2ux2:B
2ux2:C
2ux6:A
2ux7:A
2uxg:A
2uxw:A
2uxy:A
2uy2:A
2uy3:A
2uy4:A
2uy5:A
2uyk:A
2uyk:B
2uyk:C
2uyn:A
2uyn:B
2uyn:C
2uyo:A
2uyq:A
2uyt:A
2uyx:A
2uyz:A
2uyz:B
2uz1:A
2uz1:B
2uz1:C
2uz1:D
2uz5:A
2uzc:A
2uzc:B
2uzc:C
2uzc:D
2uzc:E
2uzg:A
2uzr:A
2v07:A
2v0a:A
2v0a:F
2v0c:A
2v0e:A
2v0f:A
2v0p:A
2v0p:B
2v0s:A
2v1e:A
2v1f:A
2v1g:A
2v1h:A
2v1i:A
2v1j:A
2v1k:A
2v1o:A
2v1o:B
2v1o:C
2v1o:D
2v1o:E
2v1o:F
2v1t:A
2v1t:B
2v1t:C
2v1t:D
2v1v:A
2v1w:A
2v1w:B
2v25:A
2v25:B
2v27:A
2v27:B
2v28:A
2v28:B
2v2k:A
2v2k:B
2v2u:A
2v2u:B
2v38:A
2v3d:A
2v3d:B
2v3s:A
2v3s:B
2v3s:C
2v3s:D
2v3u:A
2v40:A
2v62:A
2v62:B
2v63:A
2v63:B
2v63:C
2v63:D
2v63:E
2v63:F
2v63:G
2v63:H
2v63:I
2v63:J
2v63:K
2v63:L
2v63:M
2v63:N
2v63:O
2v63:P
2v6a:A
2v6a:B
2v6a:C
2v6a:D
2v6a:E
2v6a:F
2v6a:G
2v6a:H
2v6a:I
2v6a:J
2v6a:K
2v6a:L
2v6a:M
2v6a:N
2v6a:O
2v6a:P
2v6v:A
2v6v:B
2v7i:A
2v7k:A
2v8o:A
2v95:A
2vgc:A
2vgc:B
2vgc:C
2vgh:A
2vhb:A
2vhb:B
2vik:A
2vil:A
2vp3:A
2vpf:A
2vpf:B
2vpf:C
2vpf:D
2vpf:E
2vpf:F
2vpf:G
2vpf:H
2wea:A
2web:A
2wec:A
2wed:A
2xbd:A
2xis:A
2xyl:A
2yas:A
2ycc:A
2ygs:A
2yqc:A
2yvb:A
2yxp:X
2yyi:A
2yyj:A
2yyk:A
2yyl:A
2yym:A
2z0d:A
2z0d:B
2z0e:A
2z0e:B
2z1c:A
2z1c:B
2z1c:C
2z1e:A
2z1f:A
2z20:A
2z20:B
2z21:A
2z21:B
2z2i:A
2z2n:A
2z2o:A
2z2o:B
2z2o:C
2z2o:D
2z37:A
2z37:B
2z37:C
2z37:D
2z38:A
2z39:A
2z39:B
2z3c:A
2z3q:A
2z3q:B
2z3q:C
2z3q:D
2z3t:A
2z3t:B
2z3t:C
2z3t:D
2z4f:A
2z5l:A
2z68:A
2z68:B
2z6n:A
2z6n:B
2z6r:A
2z6r:B
2znf:A
2zta:A
2zta:B
351c:A
3ait:A
3al1:A
3al1:B
3apr:E
3apr:I
3bbg:A
3bc2:A
3bdo:A
3bir:A
3btb:A
3btd:E
3btd:I
3bte:E
3bte:I
3btf:E
3btf:I
3btg:E
3btg:I
3bth:E
3bth:I
3btk:E
3btk:I
3btm:E
3btm:I
3bto:A
3bto:B
3bto:C
3bto:D
3btq:E
3btq:I
3btt:E
3btt:I
3bu4:A
3c2c:A
3cao:A
3car:A
3chb:D
3chb:E
3chb:F
3chb:G
3chb:H
3chy:A
3ci2:A
3cla:A
3cmh:A
3cox:A
3cpp:A
3crd:A
3csc:A
3csu:A
3csu:B
3csu:C
3cti:A
3ctn:A
3cts:A
3cyh:A
3cyr:A
3cys:A
3cys:B
3cyt:I
3cyt:O
3dfr:A
3drc:A
3drc:B
3ebx:A
3egf:A
3eip:A
3eip:B
3eng:A
3er5:E
3er5:I
3era:A
3era:B
3ert:A
3est:A
3eug:A
3eza:A
3eza:B
3ezb:A
3ezb:B
3eze:A
3eze:B
3ezm:A
3fap:A
3fap:B
3fiv:A
3fiv:B
3fiv:I
3fiv:J
3fx2:A
3gal:A
3gal:B
3gar:A
3gb1:A
3gbq:A
3gbq:B
3gcb:A
3gcc:A
3gch:A
3gct:B
3gct:E
3gct:F
3gct:G
3gf1:A
3grs:A
3grx:A
3gsp:A
3gss:A
3gss:B
3gst:A
3gst:B
3hck:A
3hhb:A
3hhb:B
3hhb:C
3hhb:D
3hoh:A
3hoh:B
3hoh:C
3hoh:D
3hsc:A
3hsf:A
3ifb:A
3ins:A
3ins:B
3ins:C
3ins:D
3kiv:A
3kmb:1
3kmb:2
3kmb:3
3lck:A
3leu:A
3lhm:A
3lkf:A
3lri:A
3lyn:A
3lyn:B
3lyo:A
3lyt:A
3lyt:B
3lzm:A
3lzt:A
3man:A
3mbp:A
3mds:A
3mds:B
3mef:A
3mra:A
3msi:A
3msp:A
3msp:B
3mth:A
3mth:B
3mth:C
3mth:D
3ncm:A
3nla:A
3nuc:A
3nul:A
3ovo:A
3pat:A
3paz:A
3pcc:A
3pcc:B
3pcc:C
3pcc:D
3pcc:E
3pcc:F
3pcc:M
3pcc:N
3pcc:O
3pcc:P
3pcc:Q
3pcc:R
3pcg:A
3pcg:B
3pcg:C
3pcg:D
3pcg:E
3pcg:F
3pcg:M
3pcg:N
3pcg:O
3pcg:P
3pcg:Q
3pcg:R
3pcy:A
3pdz:A
3phy:A
3pnp:A
3prn:A
3pro:A
3pro:B
3pro:C
3pro:D
3psg:A
3ptb:A
3pte:A
3ptn:A
3pyp:A
3rdn:A
3rnt:A
3rp2:A
3rp2:B
3rpb:A
3rsd:A
3rsp:A
3sak:A
3sak:B
3sak:C
3sak:D
3sdh:A
3sdh:B
3seb:A
3sga:E
3sgb:E
3sgb:I
3sgq:E
3sgq:I
3sic:E
3sic:I
3sil:A
3sli:A
3std:A
3std:B
3std:C
3tgf:A
3tgi:E
3tgi:I
3tgk:E
3tgk:I
3tgl:A
3tli:A
3tmn:E
3tpi:I
3tpi:Z
3trx:A
3tss:A
3uag:A
3ukd:A
3usn:A
3vgc:A
3vgc:B
3vgc:C
3vub:A
3xis:A
3yas:A
451c:A
4a3h:A
4ait:A
4bcl:A
4bir:A
4bp2:A
4bu4:A
4ccx:A
4cha:A
4cha:B
4cha:C
4cha:E
4cha:F
4cha:G
4cpv:A
4csc:A
4dfr:A
4dfr:B
4dmr:A
4eng:A
4enl:A
4est:E
4eug:A
4fgf:A
4fiv:A
4fx2:A
4gal:A
4gal:B
4gbq:A
4gbq:B
4gch:E
4gch:F
4gch:G
4gcr:A
4gsp:A
4gst:A
4gst:B
4hbi:A
4hbi:B
4hck:A
4hhb:A
4hhb:B
4hhb:C
4hhb:D
4hir:A
4icb:A
4ins:A
4ins:B
4ins:C
4ins:D
4lip:D
4lip:E
4lyt:A
4lyt:B
4lzm:A
4lzt:A
4mbp:A
4msi:A
4nll:A
4nse:A
4nse:B
4nul:A
4pal:A
4paz:A
4pep:A
4pga:A
4pga:B
4pnp:A
4pti:A
4rhn:A
4rsd:A
4rxn:A
4sdh:A
4sdh:B
4sga:E
4sli:A
4tgf:A
4tli:A
4tmk:A
4tmn:E
4trx:A
4tsv:A
4uag:A
4ubp:A
4ubp:B
4ubp:C
4ull:A
4upj:A
4upj:B
4vhb:A
4vhb:B
4vub:A
4xis:A
5bu4:A
5cel:A
5cha:A
5cha:B
5cha:C
5cha:E
5cha:F
5cha:G
5cp4:A
5cpa:A
5cpv:A
5cts:A
5cyt:R
5er2:E
5eug:A
5fd1:A
5fiv:A
5fx2:A
5gcn:A
5gsp:A
5gss:A
5gss:B
5hbi:A
5hbi:B
5hck:A
5hir:A
5hpg:A
5hpg:B
5lym:A
5lym:B
5lyt:A
5lzm:A
5mba:A
5msi:A
5nll:A
5nse:A
5nse:B
5nul:A
5p21:A
5pal:A
5paz:A
5pcy:A
5pti:A
5ptp:A
5rub:A
5rub:B
5rxn:A
5sga:E
5std:A
5std:B
5std:C
5tim:A
5tim:B
5tmn:E
5tmp:A
5ukd:A
5ull:A
6abp:A
6cel:A
6cha:A
6cha:B
6cha:C
6cha:E
6cha:F
6cha:G
6cmh:A
6cp4:A
6cpp:A
6ebx:A
6ebx:B
6est:A
6fab:H
6fab:L
6fd1:A
6fdr:A
6fiv:A
6gep:A
6gss:A
6gss:B
6gsu:A
6gsu:B
6gsv:A
6gsv:B
6gsw:A
6gsw:B
6gsx:A
6gsx:B
6hbi:A
6hbi:B
6hir:A
6i1b:A
6lyt:A
6lzm:A
6msi:A
6nul:A
6paz:A
6pcy:A
6pti:A
6q21:A
6q21:B
6q21:C
6q21:D
6rlx:A
6rlx:B
6rlx:C
6rlx:D
6rnt:A
6rxn:A
6std:A
6std:B
6std:C
6tmn:E
6xia:A
7aat:A
7aat:B
7abp:A
7ame:A
7cel:A
7est:E
7fd1:A
7fdr:A
7gch:E
7gch:F
7gch:G
7hbi:A
7hbi:B
7hsc:A
7i1b:A
7lzm:A
7msi:A
7odc:A
7pcy:A
7pti:A
7rnt:A
7rsa:A
7rxn:A
7std:A
7std:B
7std:C
7taa:A
7tim:A
7tim:B
7tli:A
7yas:A
821p:A
830c:A
830c:B
8a3h:A
8abp:A
8ame:A
8est:E
8fab:A
8fab:B
8fab:C
8fab:D
8gch:E
8gch:F
8gch:G
8gss:A
8gss:B
8gss:C
8paz:A
8prk:A
8prk:B
8pti:A
8rnt:A
8rsa:A
8rsa:B
8ruc:A
8ruc:C
8ruc:E
8ruc:G
8ruc:I
8ruc:J
8ruc:K
8ruc:L
8rxn:A
8tfv:A
8tln:E
8xia:A
966c:A
9abp:A
9ame:A
9est:A
9gac:A
9gac:C
9gaf:A
9gaf:C
9gss:A
9gss:B
9ins:A
9ins:B
9pap:A
9pcy:A
9pti:A
9rnt:A
9rsa:A
9rsa:B
9wga:A
9wga:B
9xia:A
