# Supplementary material for: Origin of Correlations between Local Conformational States of Consecutive Amino Acid Residues and Their Role in Shaping Protein Structures and in Allostery
Source: J Phys Chem B. 2022 Nov 11;126(46):9493–505. doi: 10.1021/acs.jpcb.2c04610 (PMC9706564; doi:10.1021/acs.jpcb.2c04610)
Supplement: Supplementary file 4 — jp2c04610_si_004.txt [file jp2c04610_si_004.txt]

4jxv
1l84
2bvd
4rep
3f1l
4di0
2efr
6cza
5dsu
6ql0
2rte
3iul
4rfe
6ao9
3olf
3p1p
6jmy
1c8y
3o7k
1u6k
4p7k
5jes
5r9l
1ke7
1o39
3k91
2r9e
4r51
5syz
6u87
1y4g
5z1p
2r8p
6cay
1ci3
4dcu
4xsq
2y0e
1l38
2bbr
4wws
4k1w
2qr7
2oh5
6gaa
1ab1
3uvi
4d7z
6dyf
5moc
7p1s
3kd6
4zov
1npy
1kyh
5fsu
6emn
4pia
1hc0
3o6n
6f7w
2cj7
4gxm
7jg0
1bs9
2dfd
5qk3
7v4s
4cfs
5d88
3s7q
7qro
6nfk
1mos
3tak
7b2y
5q2l
1ixl
3vs9
2vfu
2x5g
5c5l
5qo4
2rhj
6q5m
4ye7
5h5z
5qgz
1ee8
2xmo
6cjk
4mfq
3tk3
4oyz
3cxz
4m0e
3co8
3eio
5tpi
3exr
4r9i
5cua
5wx7
3gk7
6ejx
1bhd
2plt
1cjw
1d2t
3x2i
6os7
5jj0
3fn4
3c3u
5cxq
2frf
2yc5
3gr2
7a7w
5rg8
2wbz
3ca1
5hlr
4adp
4zrt
1hqg
7tjl
7zc3
2cyz
6q42
6oui
3dt2
6tgx
3aon
2xu1
1q8f
2ccj
4tqn
4hog
2deg
2pe8
5fda
6ms7
1osy
5ofs
3r8y
5cud
4fsa
1etm
5kvl
3ncl
3qc5
5exj
3tdz
6uxe
3d6c
6g09
1ofl
4zvm
6pcz
2a6v
6rwf
2dyk
5qo8
3fm0
1i5r
3nkq
1yzm
2a78
3okv
3qd0
3sii
6f72
5kv9
3ds2
5aan
6p6r
4ex6
5hed
6rs4
2g5g
1rsr
6gug
1i05
3id1
7dud
3pji
7ddr
7q2h
7npa
7na2
1x8i
7s31
6m73
1wcf
1ay6
3bdc
4nl9
5ddc
5ypd
3fxy
6at0
7bp5
1zeg
5xvt
5c9u
5oj9
3ndd
5s3s
3i0d
6ayk
6f14
4df1
6dj1
2bfd
5zf8
2auo
1h8u
3ir8
1vqt
2nsq
6c3g
5ifp
6buv
5kxy
6hdt
4nmf
6h17
6op2
2nrv
3lul
4ixe
6l10
2nv9
5a3z
3rht
1e8y
3gqh
6u31
5vpi
2imk
6htm
5pj8
6qdy
7leh
6a6t
6gsu
1wka
1lte
4b3a
3pss
3mz4
3hlo
3csi
3vqd
3tji
2v3s
3nv7
3ojj
5gy0
1yby
5ubl
4k8p
6e28
4wme
4jzz
5hhk
3rnn
7nj6
5jzj
7s29
5qur
1djp
6dxr
5a3n
1e2e
6gfu
7kri
5rvf
6qji
6x5v
2r01
3mdw
4r5n
3ht2
7ed0
5s4k
3q3k
2g2u
5png
4lfl
4tta
6stq
3ox4
2iao
3t6f
7n83
3mqo
3pku
5nnb
4w5y
3f0h
4jji
3flq
7r4p
6na4
6g37
4y4g
3r8z
4lfg
4x3i
7rhv
3nkn
5prq
9pap
3csc
5p8m
1mz8
3fll
5kqq
8cw5
5gqz
5y3q
4jsr
7oc8
5zaf
3i7v
6g11
4b7r
6g2b
6auh
3wk0
3ucj
1s4k
1v33
6x7z
4jd7
4m67
3goa
3a7i
7op9
6lyb
5vb3
7lco
3fhv
6l1o
2a8y
1q5z
6go9
2faq
3njw
1ghg
4q6e
6sf7
4ac4
3fs8
5m2f
6n1b
2vg0
2jfw
4r2b
6w6z
4xp7
1v74
3wdb
6uwq
2i4b
2f1w
1ciz
6hrt
3s9b
5y57
2yhs
6emb
1z32
6jvl
6jvb
1t1b
6dh3
6p7z
2bdr
6fck
3zib
2eo7
5lq8
5he9
3srw
5qgb
4ly3
7awg
5t8h
4l9n
6xn8
3fu7
3unc
4nmx
6vlf
3ucy
5qjl
7ln8
7c7d
6ayo
4n1n
4h4x
5zh1
5cdg
5v5b
6jkz
5ibo
6g23
2arl
2h0y
5ref
5axu
1b13
3ghu
7ldb
6fwd
1fnk
2riu
5z83
5mal
2qxu
3lye
5w9d
5itj
6itg
7tmg
1a85
6i2v
2jjs
7fhm
2mgl
1ald
6f4s
7bv4
5yw5
5ahn
5pkv
4htq
3kdf
4iey
3brq
1m2k
4j5f
5kxx
7amj
3gub
1aop
4mhs
4bl0
2bqd
5kxr
4uui
6o7m
2y2m
5yxk
2f7n
1lzs
4ger
2cwc
1vk5
1jq8
6ite
3kzm
6evs
4w8h
2ag6
6tco
5r57
3m6n
1z9l
3dyv
4hbf
2g60
5zpc
6alp
1n2a
1fkh
6k7t
6pjm
1oix
6mbb
4l9d
5rse
1j83
6epj
4b2p
2xz3
2w9r
2wk0
1jyj
2yfa
2lhb
3tzk
3uj8
2imi
1w8z
6stt
4gn5
2aqd
5g39
7dva
3zo0
5pkt
5xvb
2vpe
6sq9
2g4w
1s69
3vtv
3wde
6yp4
3mc5
4kpi
1z5b
5pop
4r78
6d4f
4rm3
5rd1
6bni
2w3q
3tyn
4nfi
4xff
3sj4
5rde
4mca
1kg6
2o5t
1p39
6egn
1xa1
3ayc
4ur4
1dai
2iza
7kmr
5sou
6es1
6in4
5kzw
4mjp
5ahc
4aja
6zcv
5i41
5ozp
4hiq
6v77
1z3e
3r24
5eq1
5mut
6y9g
1t4u
4lke
6v91
1p3n
2oqz
1p14
4tnl
5pv5
3h3q
2yjm
5neg
3o1k
1sqa
3ljw
2pj6
3t1s
4jp7
6ufa
3fj6
2p5n
4ty0
1gui
2fos
6q9p
3urh
2gr8
5s7x
4bpj
2oer
4cr5
6k5p
3maz
6woa
3dao
7twi
4kxv
4uai
5x7l
6kog
5gmn
5wri
1c2e
4x8e
4zhw
6aqk
5sqo
4dxa
2wbn
1kcl
5qph
2ovg
6e54
2peb
1wqq
5y27
4bv7
6w57
6ee7
7b56
3fpc
6xwf
4xzw
4i7e
4zmk
1nmd
7n2t
1j7g
2z5e
3lv0
6spq
4yc9
6scm
1wq6
6e6q
1z9g
2x23
4yus
6cwq
2efj
5lfz
4re2
6ldx
1hpc
5ayt
5gyr
6f69
5m7w
1k1p
2vwy
7jz8
3s2f
5a6l
1d4t
6n6p
2gze
1olu
3phw
3o4v
6n92
3tor
1z8i
7njj
5b73
3lp5
3n1m
6xhm
4j0d
2y8b
7np5
3wvy
5kw4
5qnq
3vj6
5elf
3u9j
5dyx
5tgd
4j1b
6ya1
6gj9
5civ
4osx
6i6n
5sqb
3e8e
5zec
3m4n
3wkx
3rl3
4aw1
5otg
1bxq
6u74
4fik
3l7b
4fb2
2xbi
3s3t
5g6o
2ifd
7nxw
1ytv
6dqa
3k97
2cfl
2nqo
6db1
3vvi
2nxy
6p8a
6y4f
1zem
1qia
4hke
1j9l
1lvw
6y44
1q4d
2epl
4q0o
6svv
5sqq
1uok
2yw3
2qsz
6gm4
1zbf
4jdp
3svf
6qkb
1u5d
1oap
4kjy
1ywc
6lya
2wyu
6nlj
2x49
6n2h
4yjt
1j48
7l0f
5zg4
3ok0
6s18
5pto
3wvb
4g8d
6f84
2ou0
5a1q
1aba
5p1s
5pmt
4z6m
1fk2
3p1n
6haa
1jpt
4bz4
1j2u
2wl4
2p2l
3mwc
1xf0
4ewe
5emv
6gii
5b89
7v16
2ipm
1ijt
7k4x
1qou
2gtr
5l4w
5qao
5zfx
5npb
5yee
7aez
4es8
3l12
1jjw
2dn3
3x0n
5iee
4cx6
4zav
1km1
4dgb
3ge3
3wwp
4km0
7q3s
1v55
7k8r
1gw1
3cj9
1vkq
5pn6
5ut8
5pvj
4eyl
6gi2
5p13
3qh6
6cii
4isi
7cqv
5u39
7ck9
4o0d
4odm
2jda
6t7k
4flg
4jju
6mkk
5ley
5qnb
1xxs
2gdn
3zfd
5gt4
7mb9
1qgx
4rn7
2amh
7k0f
4ri6
4qb8
5sme
6abx
5s2p
6gxg
7spf
5j6n
3liy
1qxt
5z6t
4ntn
4cnd
6tl7
2pvf
3aj7
4b12
6lzc
4hhr
6xnp
4iy5
4qsb
7onf
3cn3
5pq4
2gha
2cjc
3c6k
2uv0
3zoa
4f46
5tmp
6nn2
4qn8
3bdu
7lgt
3wgy
2q3w
6uvv
2zz7
1gvy
4nve
4epy
2go2
1uwv
5i0s
2aa0
3mg3
2r31
5osf
2ciy
7z01
5kxu
3np9
4ito
5m5t
1mtr
5psp
5loz
5vup
3d7b
4bg8
3rxg
6zgn
4edj
2eo4
7c6z
5lia
4g4i
4e74
1os4
3wyw
4mo5
3aq9
6c0y
2pma
1r86
3gqj
4y62
7tye
6k4z
3fdx
2nx2
5ozs
2pqd
2hmj
4gls
2b3l
3kwe
4jv6
5z2k
7rea
3uzu
6okc
4zul
4ayo
7l6z
2h8m
5c3b
6gg8
5q65
7k6l
7swk
4m88
7jrk
1xp6
2xkn
6rnz
1d0d
3okk
4z84
2ykx
3w52
3vpv
1jkd
3urg
6sas
4q81
5d7z
3ecd
7dhs
5p6i
7lta
3t78
6a1p
5p6n
1x8b
3f5k
2v1j
6sij
3luc
6clh
6q4y
3c1f
6c5d
1hdo
6hyl
1eyw
1vku
4avy
7tn4
7qgx
6gxe
1sxn
3g5n
7pn0
2ich
3r8v
6ldt
7rd4
3hh8
6f8p
4w8e
4r3h
7civ
6dmi
3prp
6dyk
5wbd
7nff
2b4w
5vsn
4ttw
2wyv
2ioi
2gil
5p5k
5i6m
5z2b
122l
6rpy
6tzd
2x1z
6how
1lka
4hkh
6rtq
7agd
3iu5
2j9e
5sw1
3k0n
5eys
4uhu
2vff
2ic0
4zcw
3mge
1dyb
2acq
4d6p
5ne6
4rsd
6s8k
5lyz
4nvn
6dqu
4xiq
5dp1
3zpx
4dkn
4x3k
7r5o
7o8z
7k6y
5zbe
6qgp
2dtc
1zs9
3l8h
5qs1
4opz
6kfa
5hee
2g9g
5rov
5kzl
4cd5
6f8r
5ack
3kh8
4dmv
2h5d
5tdd
7ms7
2c49
3lqw
1clc
5k62
3v4d
3v5l
3bth
2cb9
3ue7
2pdb
3bqg
5vde
5f00
4qfv
6oj1
1icf
6alr
1qde
5qgd
2ya8
4ij5
5nbo
2wye
4zre
5cwk
5vx9
2gqn
3stk
3a1m
6yr6
4b4p
2pos
6bdp
3rav
6egl
2vmr
6eeu
6b7o
5w8l
5q6p
4fh7
3ifl
4j3k
5gsm
7js8
5lsy
2iba
5r61
4r53
2d09
