# Supplementary material for: Origin of Correlations between Local Conformational States of Consecutive Amino Acid Residues and Their Role in Shaping Protein Structures and in Allostery
Source: J Phys Chem B. 2022 Nov 11;126(46):9493–505. doi: 10.1021/acs.jpcb.2c04610 (PMC9706564; doi:10.1021/acs.jpcb.2c04610)
Supplement: Supplementary file 5 — jp2c04610_si_005.txt [file jp2c04610_si_005.txt]

7bon
1qh6
2j0r
3c9i
7rol
2pvb
3n2w
7qg7
5tqs
1ir1
4a8u
2ioy
7c7p
4uwo
3se9
1ysr
4os2
7x5s
2dya
5cxr
3g5r
6hih
1jbm
2of2
1jrt
6i8p
4m73
6t2t
3bwa
4xy5
6hkq
5km8
1ypq
6fmn
2o99
4h2k
4fob
4j60
6jdy
2y3f
3o18
6bgu
7cig
4jkd
4kz9
1tvn
2gxq
4omq
4qbn
5cq2
5kv3
6d28
5pvl
3uzx
4fxq
5hr2
2heu
1oyj
4r5a
4jha
3dgl
7mgn
1lr3
7vit
1p2u
3cg3
4uix
4qoj
5wl5
1q73
1mn2
6few
6mz1
3aha
4f3v
3sy1
7crs
3ihc
4f40
7o67
7ne2
1y1f
5tkk
1fns
6mop
6umt
1qrr
1zxm
7loj
4ghf
3mn0
5f7v
2g4z
7t2i
5ip5
6aor
4y0y
6afj
2vnz
5pju
2e9u
7tbb
2w94
5apu
3p1s
3evo
6bpu
3b8x
3rgs
4wjn
1nn3
5e2d
2nw0
6ngn
5hr3
3iis
5rwl
2fhx
6fnx
7qrw
1lqt
5dbg
1oux
3psw
3koj
3tif
3slb
4h51
5vo3
3eg2
6j1r
4y4l
5m1o
5sqo
4omu
3pfj
5gzc
1nnl
4g5z
3u5n
5re9
2de3
1yd6
1sgu
7le6
7s6o
6jyr
5rwz
6gpv
7fgc
6y7h
3qhz
5r82
3isg
4lb7
4jkh
1v4w
6tge
4ent
2qbl
4e57
1xzz
3fid
3du1
4oqc
1t2e
4gkg
5y13
4ps0
6exb
2en5
5sqn
6f97
3uzu
5d15
4do4
1mlg
3svh
1sfi
3bxd
1mwc
1jpn
1uww
5rp7
6f4m
2ci1
4jm8
6rwt
2zgc
5s8o
4ga0
5x5d
4yij
1ypm
6eea
4nhz
1ftg
3tkd
1c6e
1pfq
4s2h
7crt
5ksa
6gup
7dmn
1hfe
3bpv
2v9t
2q7k
1hka
5yok
4xik
4ndq
3zwo
6dj0
4kv9
6hba
3gpv
6e5f
6xhu
6dtt
2w7f
4epp
6ve5
1eu5
3jpz
5e7x
1wol
2v4b
5pnp
4ddn
7n2k
5z47
7b2i
5l02
4drp
6ms9
4d6e
6t02
7f8p
3lhe
4c5k
5qr8
6b9b
6j5q
7cua
5la7
4dv8
5dgu
1p64
7kwe
2pip
7bfk
3t8d
1ylm
5qtf
6m7w
5htl
1z5g
2eit
4woa
4y7b
5ll9
2j2i
1xmt
6bnj
5a9g
4p10
4xd1
6ktl
1l0e
3c0e
3hsn
1mml
5i90
1ziz
4wsh
3mtq
6l9b
5ke0
7fgv
5uy7
5jnr
4b32
5mn1
1tqi
145l
1ext
3n9i
7jjk
1ndz
3fvn
7s6z
4b9b
3tr4
2b3u
1nuz
5spz
2dze
1ay6
4dwd
3k5k
3bo8
5dn1
1g7b
5umj
4ms4
3kx3
3atr
6yvq
3ork
7kwa
1h61
7vhf
2oif
1y0b
4oh1
5lom
3omf
2iwf
6ies
7l12
1wdy
5p2z
2xzj
6vxv
1qbs
2qnw
7u49
4yyi
1r3q
5lyp
4jpr
4s32
6htn
1xa4
2jck
6jgu
7mmi
4oy5
6qfc
5q75
3mcb
3e4f
1ei8
5myr
1ppn
5wfb
6on9
6opu
6sfh
2r2h
2f0j
2xcg
4rpm
4prw
7k67
3n03
4kvl
4y51
3ecz
4f4t
4fz6
6wud
2rer
4kw7
1r3v
1wve
6pws
3pty
5pwd
7knc
6r0k
2rac
2g6m
2qap
2p97
3wmi
4rt1
1ky6
5rcl
1lrq
2zkz
1nnc
1fqt
2bgs
6ki0
1ntv
7o07
1l27
3cin
3b7n
6mas
7bur
5apf
1mpx
5f48
4b4i
4uyp
5wpm
4ykz
4qn8
1k4q
6zbt
5f04
7fe4
2w8j
2zsy
6zra
1a8o
5wsh
5cxo
4ekt
3kb0
4tpy
5rlj
7khs
4l2c
1dzv
7o55
3hza
6glp
3r2l
5mrs
1ui9
4yfy
4hkl
5pvm
2h9w
3chm
3v4m
3a16
5gy8
3hr7
3b67
1yai
3ok5
4qaj
5wkw
7k8q
3pmp
6xct
7ltu
5o1x
5uei
7sne
1lb6
1qh8
2x8z
1mxu
2a6v
1uy0
2flb
4emn
5rut
4w78
4joe
1mna
1yze
5x2z
2ffn
5ss6
4hk1
1h1y
4ypd
5ha1
4rgc
2au6
1rnq
3lax
5b1r
4mje
4mtl
2z1o
6o0o
3fgn
5glc
2dok
6sb8
6k92
3jwx
3mnh
3hli
5hgr
4bzd
6g2o
4gkh
4yyo
1zlj
5et5
3fv7
4jde
5yt4
2cd0
3zg9
1gt1
3npv
5fje
5wr8
1seq
5i7x
3rea
3kok
5pow
5bzj
4utp
2qzr
7k7p
7dih
8rxn
1qgd
3l8f
3v1v
4tmc
5mg2
6kj2
3csu
7v16
4tv9
1flr
1rqb
2vz1
7q3a
2bg5
6s4e
3mvu
3s46
7jkm
4yz0
1uay
3a1s
3okl
5pfd
3bpk
6bjb
3cza
4q9p
3ry0
5ol1
3f03
4fl1
3l84
2ciw
4j02
6ihl
1xvj
5ydr
2hia
7rtx
4e92
1do1
2cj4
6ace
1m0q
4u31
3gdb
4gbd
6s1l
6ydc
2zqc
6rix
5fs6
5ruj
3n5l
5s3d
1i9m
5u7i
3jzz
6ruw
1qtz
1i7q
7r9d
7r7e
1n83
3vcx
6fxb
3n1t
9wga
1tpp
1sav
5kdp
5oc4
6ao7
9lpr
7q2f
1xz4
1ap6
3ng8
5t3q
5ol9
2y28
3oty
5fkk
7nfl
5llz
7abb
5q5j
7oga
4mga
6t3z
4wck
6nnw
3g32
5iai
6e52
3b66
1pl4
2qab
7nor
2bo0
1z3q
5agj
5dgd
5z03
4pdd
5bn9
1ykr
4cxq
6vs9
6aro
5ozw
7c6i
6g71
3zve
1y45
4iha
2j0p
2wh7
7nfz
3ei8
2d3u
2z47
3fe3
3csk
3a8g
3lfp
5ubb
4qje
6scd
5r02
6hgb
6ylj
4wb3
2tir
7v3c
7v1v
7o7d
1sta
1tgt
4f14
2g2w
6o8u
1rdn
4eul
1lsm
1g2o
5pag
5dxi
3fll
3bmz
6bd9
5lu8
2p25
1jxu
3ocy
7rb1
6b1y
1gvu
1w5p
3lz5
3gj0
4frl
5cep
2g0r
6bwz
4qmi
1kme
5khd
6cbz
2q7d
1u1v
6soi
4wdb
4k3q
3egg
5r2n
6lzn
3hqr
4moi
5vt1
5r8z
7xu8
3whs
5qyv
7qro
2xcw
4yyx
3gl0
6lsz
5rgs
5b09
3eqa
1stq
1ce9
4y04
6ejt
6d49
6bp0
5wps
6nw2
7kda
3vs9
5a28
4brz
4paq
7ofi
1gvs
1mep
5xcn
3o3x
5l0v
6zpj
5prf
4ucg
5ddc
7k8p
7cjg
5r0h
5vuq
6qdf
2mgg
4m2f
7l11
4uh5
5syt
4lxt
1g6i
1q3l
5u5y
4n6h
5sr2
6kwe
5r9o
3ak2
5xd6
1h11
5w89
5a1q
6v1b
3ufs
1yvd
6nb2
6mmo
7z18
3w4o
1uan
1qv1
3llx
6xsi
2pdn
1if7
5ymw
3mst
5ii4
5uka
5wof
3hib
1sjz
6tbw
5mby
3vgl
2yjg
2oa9
5eal
2hml
5fg6
1yuk
1tyx
2a8i
2ps0
3hg3
7lbv
6s6g
4xmq
6xqm
4f2o
1jra
1ai9
7d5w
5k8s
3spf
2xwm
4dkb
7ds8
6w2z
4e4c
2exv
5ns8
5qhm
6dvm
4of4
1f32
5x8k
4zxp
3e6j
4uhe
3fmu
3ltc
1o49
5mae
4ua3
7e5e
1ocm
7ail
5zpk
5z99
2e8g
3cht
3qez
5qik
5e2h
6hjs
6pkc
5f91
7kd9
5aog
3imr
1lok
3r8z
4i7v
3os5
1c9v
3x0t
5n13
6qi4
4hgf
5lqb
3az4
3v7z
4n6n
5lvm
6qoh
6jag
1ycz
1qkr
7mof
4pv9
4c6f
6tdt
7cc7
7cz9
6s8v
4odc
6wrn
2a6w
5aqf
4pnz
4amf
6r0s
1goy
5qrc
3vcz
2i34
5qz0
5tyk
4isa
1klz
3myx
6uyp
2i7c
4p47
5d5r
2zee
6g13
5wcq
6j1s
5wdr
4mst
3ayu
4c04
5r1j
1nby
6b7i
3riq
2hzy
1i5q
5m2g
5eln
2is7
4n6j
4yul
7eip
3zvl
6bds
6ddj
2meb
6ptr
5sbr
2i4w
6mg5
1t3c
4mlp
1chh
5nib
4q4m
3o74
4jql
4z98
4rfe
1m15
4lg1
3s00
3hps
2yic
1wko
5jq8
4rkb
5pcz
3bc1
6ewg
2q9o
1orr
1v54
6i9x
2qud
3w0p
1u5v
6mfa
3ie7
3r3b
5rtx
5e9y
6ew8
3i31
6yv4
2eek
7nc4
5re7
4qgw
3cfc
6cvd
1ijh
4ies
2gsd
2z28
1ekf
3upw
5am7
5hsx
3da4
6uce
1od8
5b5i
2clc
1suf
4oq7
3eug
1nw2
3bux
1xmz
6o4b
1gtv
6sa3
7pps
4jfx
4l8i
2cvz
5pog
1hc0
4pd0
1ryo
5j55
5qkg
2jjk
4z6s
6txd
1yix
2zrr
6vt5
4cm8
1vcv
3sul
2g76
3tpy
4hzm
5b4o
3vuw
5h73
1fln
1z5p
7p5f
3f01
5nci
3ryv
7rc5
6bxp
1qhe
1a3d
2epo
1ykz
6ncq
3rlo
5li8
4c3f
4ii8
7jqo
1xsq
3sdg
3vof
6fxw
3sty
1c2l
3esq
2ghz
2zux
6nbm
1a47
1t2i
5h5i
6z30
7t27
3a5v
3ta6
2wfb
3bwm
2ahk
1wr2
5ef9
1sgj
3a4c
7f19
7ryl
5eg2
2xcj
7du0
1yzg
5reh
5crv
5tty
7rt0
6t2a
3i2h
4c5b
6hx2
7udh
3sjo
6p2n
4dg0
6nem
4hdk
4lbt
5ilx
5etv
6x1r
4xwp
7e46
7b1e
5qmk
6eii
6epw
7ljk
1qz9
7ctq
3hm4
7m24
3ttz
6r2b
6i50
7euq
3kpb
5twt
4q7b
6yzx
7arn
2q8x
3ty3
5law
4kzn
4l9a
5d3s
2r25
1yig
1w9t
3sco
6aph
1ako
3cd9
4afr
4ttg
2b7u
2yne
4n3a
4fha
4ddp
7fe1
4wcd
6f6m
5uwa
6rvl
5ad7
2gao
