# Supplementary material for: Origin of Correlations between Local Conformational States of Consecutive Amino Acid Residues and Their Role in Shaping Protein Structures and in Allostery
Source: J Phys Chem B. 2022 Nov 11;126(46):9493–505. doi: 10.1021/acs.jpcb.2c04610 (PMC9706564; doi:10.1021/acs.jpcb.2c04610)
Supplement: Supplementary file 6 — jp2c04610_si_006.txt [file jp2c04610_si_006.txt]

1kve
5v2q
3b1e
1lo6
1xh3
3tbm
5ilp
6exb
1ah6
1xfp
6f2m
1pxi
5xru
1u5b
7wno
4h89
4k1k
6qmc
3hro
1lmp
2f1n
2jji
1bu5
3ff3
4bjs
3i7q
5xtu
4q68
4fd8
4s24
7p59
5rg7
4csc
4wml
6ojl
6bdg
4lbl
5zow
4i4w
7ons
6if5
3hvo
4ph2
7bmg
1ued
4pkl
3drk
7evd
4yqz
7lfk
2pns
4b60
1vla
7l6z
6uld
4q7k
5zp5
4yny
5lqm
2igv
7vkx
1jq0
2g6n
2w5f
7o07
2wcv
3fq3
4b5u
6hmw
4e3z
2wp7
2x8r
3ql1
2db7
2yef
7zmv
1ttb
1syy
4yf5
1kcv
6zt7
2vjx
3ewu
4glo
5mc8
5niv
7lv4
3ta5
5qrj
4fbc
7r5y
4ct3
7pd1
7kk5
5nf7
1sgq
5m7q
4mub
3cui
6bfo
4qsw
1b7s
7qgp
6fqt
1uic
5j55
4xy6
5ovd
2o4r
4jr0
4c09
112l
7lha
2ewu
5chj
5rjq
5nwp
4wsf
1pwm
6o1j
3zyk
1mwp
3a5e
2z6z
3gh4
4j4m
5rpw
5pe6
6zxx
2qhe
5k0f
4fcg
6wf4
1yri
3rmu
5wbx
6xsg
2bm3
2bb4
35c8
3pg2
7bhc
7rd4
6wy4
1xuj
4ak6
6tbg
4rh2
2onw
2dxc
4uyb
2zbl
5r42
5pq0
1wqw
1sph
1kfc
5s8u
6igw
4ibq
7q4g
2zym
1fws
4xrj
4yq5
4uuc
3nwn
4gim
1rlo
5mwk
3m21
4r3q
1e5m
4euu
4evs
3we0
4zla
2f5d
6t7l
4uot
1tkj
2izl
1hlw
4g5y
4pyt
6dx8
1h8x
3mvu
6izd
4qu5
2qqe
1yuz
3o79
7v44
4e91
3n32
4j06
6p89
5d25
4maq
5lzk
6gec
1lhj
4am5
3o1c
3loz
2w2e
3ppi
6dgg
5nlf
2orp
3w9s
4yuj
1wcu
3rlr
1oxd
6b04
6vet
7w7j
1jfu
6asn
5b5t
1leg
1hm6
3kvu
6uys
4gmq
1ca1
3pfc
6isq
6zfk
4zjh
6yu1
4ekx
4hji
6zv8
3qm9
6c3d
3ocs
4p7o
3vqd
7kep
1l3k
2z1n
3ew1
5xko
3cq5
1ls9
1su2
4dyq
3azr
6fsn
1dg6
2bo9
4mll
4lhi
7dw7
3dur
5zyk
5g3l
2qap
5ry9
3qug
2fph
2wa5
5mbt
1b6l
3mhm
4z02
7cll
5s88
3sx5
5brj
7x69
4y8x
5prw
1lyv
2ahe
6ze6
6h5f
6p2c
5gzd
2pdr
3bm4
3hei
5en4
7cic
6jqw
3e37
3fq0
5mj7
4ixe
3u7v
7nzu
6tae
3l8w
6fl2
5rwh
1p64
6q1d
2pvd
5umr
1z48
1qlm
2b1p
3v7u
5pyq
4dmk
5s77
6d1k
6tjc
3ktl
5c5l
3tof
3w7e
4x3s
1loy
4x28
4m2m
6djj
4uef
2e7a
3s78
1rm6
4h6q
5jkk
6rzn
4q51
4qyn
6s7x
4een
3sh8
1sio
4jsw
1nn0
1mtz
5jai
3kj1
3tjr
4qy5
4ex6
3a7i
1lqv
6ziz
4rd0
5wtz
1d2u
3kh8
7c15
6qzm
5pxn
7pdq
3cfh
7c60
3wq0
6giz
6bs0
5mc5
7s3u
6dbk
4lvd
5abs
4diy
5lrt
3t3j
4pbo
5fgw
5zpf
2dg1
6p6k
3fe8
1cpu
6f7c
5p2j
1avx
5cvh
7s94
3u32
7kb2
1d1b
4z6r
1npw
6px4
3w2z
4yud
7jx6
1isa
4ni2
2b3p
1egh
4uw6
1ptf
7lt4
3w5m
6e65
6udt
3r5u
4e7v
4o1e
2bcx
4ije
6qrs
3v3b
6ofw
1u46
2fiv
1q9i
5hox
3r35
3t87
5rjl
5kdw
4nat
2o7c
2gh2
4fbe
3t2w
6fex
5dma
3rlp
1g6g
1dm9
6fzl
3fv7
6t30
3jud
7oex
3p6u
6t77
4l9n
2zqt
4a0s
3bzq
4y7s
5a5n
3rk6
1k30
1kxg
5m0o
5jw9
1gfl
7s2w
154l
4za3
5l41
4mv7
6ytz
4jlb
4cj4
4j3g
7tta
1zhr
2d7c
5rka
6flk
5z05
2dxw
7k4r
6mh0
2pu9
5mew
2fcf
3jzo
6fhg
5n19
1le6
6ynt
1e3s
2ixi
3d7a
6y03
3csj
5nea
3rn8
1dyw
4q2s
5tw4
6y6z
3pfb
5wse
4s2v
257l
4omb
4uqa
4y6r
3qhc
5nln
4u4p
6r2i
6mij
2ns0
1ofs
4z3v
6kgd
2yc5
4oqv
1puo
5nlw
1hrm
1ra3
2bie
6gl9
4e6u
4j0e
4h3c
4h5u
1hbu
5pmm
2j1w
1t9m
5b85
1e9b
4m2k
4kmy
5i7n
6elx
4mdi
3fzs
1kv7
2r78
2fkf
1cb7
2rh2
6t02
1jny
3r4m
2f0c
6kpl
6uyt
6g58
6j03
1cp6
3f5v
2nzm
4ipb
1zoe
4obh
4r0a
1ltm
6ew5
5qjo
1l7d
6gnb
3nre
4koy
1bt5
4wzt
1wy1
4kw7
2cl2
5qyx
4yt2
3wmv
5epf
5plz
3a8d
1qd8
3m2e
6pdh
7dtq
5ely
5l3u
5vyr
6vaw
5qf9
2a0m
5h03
1puc
4uwc
5bxj
3cnv
4hpn
4z8j
2dc5
2h8l
5pbr
2fjb
6g50
5c8w
1rci
3u8a
4f0g
5ofh
6ngg
6pia
1of4
7lin
3see
4uqo
3s8m
3bth
1ndu
6vdq
6y3a
2o31
3v0r
6sdp
1daf
4qkh
1mkb
1y2c
7asj
5h9a
5pda
4kc1
6ltv
3ksv
3m04
6vdv
1dus
4nf2
5nxe
3r54
7e6n
3odv
7lv2
5ky2
6y38
7wmh
3lgq
2hy0
1xew
5uo0
3sj3
1wmz
1d8c
5rt0
6pn5
4iy7
4xu0
1v0z
5qzz
7qmu
4ewr
1evy
2huk
3qme
1jje
2rds
1esu
5fvk
5rdz
1t44
4wih
2v4a
1n6x
7ba9
1b43
7mox
7ohi
3okl
6xli
3dme
4wca
5hoq
4oqr
4b9a
5hmi
1evx
6wrk
6zea
4ekp
4o65
5kut
4ylg
2izu
6sda
3pwg
2o24
4psf
6qdz
5yky
6bj9
3do1
7k4z
3kbm
3b7e
5glg
5a1h
2v28
1yd4
1xkf
4gdo
5ksf
6bg8
4myz
6ugs
1cah
1ffq
5vv2
5d2r
1o1k
5jrt
5ye4
4g9e
4def
6uqy
6z68
1sgz
4hhu
4oix
5vom
6a01
3s5h
1qf1
2j13
5x6i
7opg
1io2
7ocb
7ppv
7e28
6zcc
3bjn
2fj9
4fo2
1btu
5j09
2bv7
4zzv
2otv
2vft
1xkz
1ia1
4ktn
1b7q
5ltn
2rbq
3zfi
3ek7
5lwd
6oxy
3s3l
2x8d
7wj9
6as4
1jvu
1ajk
3ku5
5cgo
2pyw
6erk
1dqa
2bd5
3cyl
5vaw
3srn
2c9q
5n53
4xj9
5bv8
3lb1
7bb9
1afa
5k8q
3ulr
6pd7
3fb4
2hlq
1s5m
2ntr
5nkd
2he8
7aq2
5plq
1m5t
2c1d
3no2
1rdb
1mpg
1uv7
1pu5
1lwg
1b5j
7acm
2ikj
3pnp
6i94
6jxf
4gk9
5fmt
2j4z
3urc
5hqg
5ydo
6fmd
3ej0
3fg3
7fdt
2f47
5amc
6s18
4pra
3s1w
5yya
7z4u
7v8e
5zj1
6hmr
6i2f
226l
5uxs
7fdr
5vkb
5yvz
6y7y
2hwi
7atf
3h03
4gux
1wzd
5ow2
2wsv
6k1w
2chd
1pi3
1q2o
5tyj
1x7d
7qmh
3chf
4gev
4wy1
5ypv
4al9
5e8p
4pz0
2q8g
3d3w
4clz
6cyu
6scr
7eej
1ktp
247l
2p4e
2q24
1ykx
3kcp
5pkp
4mjk
3l7p
6ejz
3vsr
5czu
7vwk
5gry
3rg4
2fhq
4gmk
5ysc
5qzg
6s4q
4g2k
3ld7
6pld
2wc5
7v1j
7tll
7r3p
5w8e
4wke
3qzg
4nvm
2ylc
2nlc
7cts
5q2p
5djh
6dw5
5rdv
1dgg
4j3h
5e6o
3d6j
4ojh
3nbj
4mb3
5b0d
5oke
3vlv
4q3b
4na1
6dj2
2xua
6g64
4wwj
7q0t
5alu
1ugh
3kj0
5e83
1h7o
6ilu
5q61
5jhx
5q6x
6m6l
1idt
2zvv
3tpe
5ruu
3v9k
6xnj
2w2b
1enk
4bi7
1esv
1ds1
5jj0
1ci1
5kqn
3vha
1tib
7q5g
4d12
6anj
5hdk
6pz2
6omp
6mlx
6j2s
4xw2
1vxh
4knx
1al6
2z8a
4ery
3t01
1ob6
5p30
4h3m
2ftx
2ipg
5o4j
3caj
4wec
1nag
3zrr
6zwy
4mnn
2gb2
5a38
1ty2
5g3t
3vi1
5ktu
4ek3
1azm
7rnc
4yca
5p41
1ame
5erk
5kwb
4h90
2czs
6fmc
4kyp
3lac
3rep
5iee
1ed4
5uyj
1yxt
1hhz
3c6c
3fj2
5ssf
5x0f
6a41
3vll
3zjd
5db3
2xwm
5kuq
5xz8
5u7a
2ewh
7crl
4x5j
3zzo
3bhn
1tzv
7bp1
4lbj
5fnt
1t8k
1txi
3pgu
6h8s
2jff
3c4e
7k0f
3zli
5bvj
6cs8
4eub
5sz2
3cuw
3nz0
6acs
5pfz
2i9w
3q46
7er7
1k3c
5o6z
1ndb
5s3s
2e98
2f94
2c21
5sr7
3vdf
3vwv
1cl0
5mq6
1wxx
3dvc
1p2u
4zcr
6xuk
3czy
6yiw
7buh
5npf
6gb4
6n7a
1v8e
3wwd
1yoy
6t70
5ktd
1j7w
4gwa
1ll9
3gy2
7kbs
5qz6
4cs4
5e2b
4rlr
1s63
6dkv
6vcx
6je1
3ip8
7c39
1gz7
2aad
4mrw
3i6j
4nb1
6d52
5ui3
2ax2
5vag
4oj0
7ng2
5pxi
7ns9
3isa
1piq
6ask
7l63
3jzq
3b79
3ius
7tlx
1li6
6cli
7en8
1v2v
3bnh
7v0h
3u0v
6fjv
6ha9
4hpc
5cn3
6sw2
7m40
4r5n
4dlu
5sbf
5i7x
4xc0
2v7m
1g0q
6s2m
7tj4
3vev
4r3h
3zvi
1loq
1uek
4z79
5j99
7e2b
6vo2
